# Supplementary material for: CE–MS-based urinary biomarkers to distinguish non-significant from significant prostate cancer
Source: Br J Cancer. 2019 May 16;120(12):1120–8. doi: 10.1038/s41416-019-0472-z (PMC6738044; doi:10.1038/s41416-019-0472-z)
Supplement: Supplementary file 1 — Supplementary Table 1 [file 41416_2019_472_MOESM1_ESM.xlsx]

## Sheet: Sup. Table 1_Discovery phase
Supplementary Table S1. Spreadsheet 1: Clinical and biochemical variables for the full list of 543 patients included in the discovery phase.
CE-MS ID	Age (years)	PSA (ng/ml)	Previous biopsy	DRE result	Number of biopsies	ERSPC/High grade (PSA,DRE,Previous biopsy)	Diagnosis	Gleason Score	Group	Creatinine urinary (mmol/L)	Serum urea	Serum creatinine (mg/dl)	5a-reductase treatment	Prostate volume (TRUS)	PSA density (ng/ml2)	Study Phase
175197	59	3.64	No	Normal	1	3	PCa	3+4	Significant PCa	2.01	27	0.80	No treatment	22.0	0.17	Discovery
175198	68	11.37	Yes	Normal	3	2	BPH		Insignificant PCa	1.70	52	0.82	No treatment	N/A	N/A	Discovery
175200	77	8.18	No	Pathological	1	40	PCa	6	Insignificant PCa	2.69	39	1.12	No treatment	16.0	0.51	Discovery
175201	52	4.72	No	Pathological	1	24	BPH		Insignificant PCa	8.91	60	0.79	No treatment	42.0	0.11	Discovery
175202	58	3.36	No	Pathological	1	16	PCa	3+4	Significant PCa	6.68	47	1.00	No treatment	14.0	0.24	Discovery
175204	64	4.34	No	Normal	1	N/A	BPH		Insignificant PCa	5.64	62	0.85	Received	30.0	0.14	Discovery
175205	62	4.32	No	Normal	1	4	BPH		Insignificant PCa	9.73	50	0.84	No treatment	25.0	0.17	Discovery
175206	63	7.75	Yes	Normal	2	2	BPH		Insignificant PCa	4.27	30	0.80	No treatment	N/A	N/A	Discovery
175207	49	3.35	Yes	Normal	2	1	BPH		Insignificant PCa	17.67	45	1.05	No treatment	30.0	0.11	Discovery
175208	67	3.23	No	Normal	1	3	PCa	3+4	Significant PCa	8.29	46	0.87	No treatment	19.0	0.17	Discovery
175209	67	7.59	Yes	Normal	3	2	BPH		Insignificant PCa	2.81	44	1.13	No treatment	25.0	0.30	Discovery
175210	59	4.68	No	Normal	1	4	ASAP		Insignificant PCa	8.30	43	0.99	No treatment	34.6	0.14	Discovery
175211	58	7.32	No	Normal	1	8	PCa	6	Insignificant PCa	6.59	23	0.81	No treatment	43.3	0.17	Discovery
175222	69	3.57	No	Normal	1	3	PCa	6	Insignificant PCa	7.31	44	0.83	No treatment	52.0	0.07	Discovery
175230	48	5.88	No	Pathological	1	30	BPH		Insignificant PCa	10.20	36	1.05	No treatment	30.0	0.20	Discovery
175231	62	8.97	Yes	Normal	3	2	BPH		Insignificant PCa	8.79	32	0.9	No treatment	38.0	0.24	Discovery
175232	56	4.76	Yes	Normal	3	1	BPH		Insignificant PCa	5.98	25	1.12	No treatment	23.9	0.20	Discovery
175233	64	14.36	No	Normal	1	18	BPH		Insignificant PCa	8.32	27	0.91	No treatment	125.0	0.11	Discovery
175234	65	4.25	No	Normal	1	4	BPH		Insignificant PCa	9.50	35	0.86	No treatment	48.0	0.09	Discovery
175236	71	8.85	Yes	Normal	3	2	PCa	3+4	Significant PCa	6.02	50	1.19	No treatment	N/A	N/A	Discovery
175239	74	12.84	Yes	Pathological	2	9	PCa	8	Significant PCa	5.40	46	0.97	No treatment	14.0	0.92	Discovery
175245	70	4.77	No	Normal	1	4	BPH		Insignificant PCa	6.84	37	1.05	No treatment	34.0	0.14	Discovery
175246	72	8.15	Yes	Normal	2	2	PCa	6	Insignificant PCa	11.37	34	0.97	No treatment	77.0	0.11	Discovery
175251	52	3.66	No	Normal	1	3	BPH		Insignificant PCa	4.90	36	0.93	No treatment	28.0	0.13	Discovery
175263	61	5.32	No	Normal	1	5	BPH		Insignificant PCa	2.98	46	1.19	No treatment	36.0	0.15	Discovery
175264	68	11.22	No	Pathological	1	51	PCa	9 OR 10	Significant PCa	12.96	91	2.14	No treatment	22.0	0.51	Discovery
175265	63	7.56	Yes	Normal	2	N/A	PCa	6	Insignificant PCa	10.76	35	0.94	No treatment	55.0	0.14	Discovery
175266	74	6.30	Yes	Pathological	3	N/A	ASAP		Insignificant PCa	6.08	42	0.94	Received	44.0	0.14	Discovery
175267	65	5.76	No	Normal	1	6	PCa	4+3	Significant PCa	6.58	37	0.87	No treatment	40.0	0.14	Discovery
175268	80	3.25	No	Pathological	1	16	PCa	3+4	Significant PCa	7.01	45	0.98	No treatment	10.0	0.33	Discovery
175269	64	6.64	No	Pathological	1	33	BPH		Insignificant PCa	10.62	29	0.86	No treatment	30.0	0.22	Discovery
175277	72	3.44	No	Pathological	1	17	PCa	6	Insignificant PCa	8.05	47	1.16	No treatment	20.0	0.17	Discovery
175278	63	6.20	Yes	Normal	2	1	BPH		Insignificant PCa	10.27	33	0.98	No treatment	N/A	N/A	Discovery
175279	67	4.32	No	Pathological	1	22	PCa	3+4	Significant PCa	9.11	43	0.97	No treatment	18.0	0.24	Discovery
175280	60	6.90	No	Normal	1	7	BPH		Insignificant PCa	6.36	55	0.81	No treatment	55.0	0.13	Discovery
175281	63	7.76	No	Normal	1	8	BPH		Insignificant PCa	10.10	46	0.91	No treatment	36.9	0.21	Discovery
175283	64	7.38	Yes	Normal	2	2	PCa	3+4	Significant PCa	12.99	34	1.00	No treatment	58.2	0.13	Discovery
175284	55	11.90	No	Normal	1	14	PCa	6	Insignificant PCa	5.06	48	1.00	No treatment	15.1	0.79	Discovery
175285	73	3.75	No	Normal	1	3	PCa	4+3	Significant PCa	16.96	49	0.88	No treatment	N/A	N/A	Discovery
175286	63	4.13	Yes	Normal	3	1	PCa	6	Insignificant PCa	6.53	29	0.96	No treatment	38.0	0.11	Discovery
175287	69	7.43	No	Pathological	1	37	PCa	9 OR 10	Significant PCa	6.34	32	0.77	No treatment	56.0	0.13	Discovery
175288	59	4.80	No	Normal	1	4	PCa	6	Insignificant PCa	8.70	52	0.84	No treatment	24.0	0.20	Discovery
175289	59	5.21	No	Normal	1	5	PCa	6	Insignificant PCa	7.33	43	0.96	No treatment	29.8	0.17	Discovery
175291	82	12.04	No	Pathological	1	54	PCa	4+3	Significant PCa	8.88	55	1.41	No treatment	29.0	0.42	Discovery
175292	80	4.69	Yes	Normal	2	1	PCa	4+3	Significant PCa	5.16	32	0.90	No treatment	17.6	0.27	Discovery
175295	57	3.62	No	Normal	1	3	BPH		Insignificant PCa	11.27	32	1.01	No treatment	66.5	0.05	Discovery
175296	61	9.56	Yes	Normal	3	2	PCa	6	Insignificant PCa	14.28	34	0.99	No treatment	35.5	0.27	Discovery
175297	56	1.96	No	Normal	1	1	BPH		Insignificant PCa	5.18	45	0.85	No treatment	24.2	0.08	Discovery
175298	76	7.68	No	Normal	1	8	BPH		Insignificant PCa	7.83	61	1.29	No treatment	78.2	0.10	Discovery
175300	66	3.48	Yes	Normal	2	1	BPH		Insignificant PCa	10.58	32	0.77	No treatment	27.0	0.13	Discovery
175302	70	6.68	No	Normal	1	7	PCa	4+3	Significant PCa	2.77	16	1.09	No treatment	23.0	0.29	Discovery
175303	67	8.22	No	Pathological	1	40	PCa	3+4	Significant PCa	8.76	50	1.08	No treatment	32.0	0.26	Discovery
175312	74	5.42	No	Normal	1	5	PCa	3+4	Significant PCa	4.40	34	1.00	No treatment	25.7	0.21	Discovery
175342	77	10.00	No	Normal	1	11	PCa	6	Insignificant PCa	1.70	17	0.82	No treatment	28.0	0.36	Discovery
175349	63	8.76	No	Pathological	1	43	PCa	4+3	Significant PCa	5.16	53	1.27	No treatment	26.0	0.34	Discovery
175360	63	13.77	Yes	Normal	2	3	PCa	6	Insignificant PCa	6.86	56	1.10	No treatment	24.0	0.57	Discovery
175373	55	1.65	No	Pathological	1	7	PCa	6	Insignificant PCa	3.56	34	0.80	No treatment	50.0	0.03	Discovery
175377	73	11.16	No	Pathological	1	51	BPH		Insignificant PCa	5.58	39	0.97	No treatment	54.0	0.21	Discovery
175493	57	9.75	Yes	Normal	2	2	PCa	6	Insignificant PCa	7.37	59	0.79	No treatment	38.0	0.26	Discovery
175495	67	3.78	No	Normal	1	3	PCa	6	Insignificant PCa	11.08	45	0.74	No treatment	18.0	0.21	Discovery
175496	53	8.05	No	Normal	1	9	PCa	8	Significant PCa	15.08	24	0.97	No treatment	32.0	0.25	Discovery
175497	63	9.28	No	Pathological	1	45	PCa	3+4	Significant PCa	5.69	38	0.74	No treatment	28.0	0.33	Discovery
175498	65	5.74	No	Normal	1	6	PCa	3+4	Significant PCa	9.23	39	0.94	No treatment	44.0	0.13	Discovery
175499	72	4.82	No	Normal	1	4	PCa	3+4	Significant PCa	10.25	24	0.96	No treatment	16.3	0.30	Discovery
175508	64	5.36	No	Normal	1	5	BPH		Insignificant PCa	6.60	41	0.88	No treatment	61.0	0.09	Discovery
175509	76	5.98	No	Normal	1	6	PCa	3+4	Significant PCa	8.91	35	0.88	No treatment	20.0	0.30	Discovery
175510	60	4.80	No	Normal	1	4	BPH		Insignificant PCa	3.72	30	1.04	No treatment	63.0	0.08	Discovery
175511	75	8.44	No	Normal	1	9	PCa	3+4	Significant PCa	10.66	43	0.90	No treatment	22.0	0.38	Discovery
175512	61	13.47	Yes	Normal	2	3	BPH		Insignificant PCa	5.65	42	1.14	No treatment	42.0	0.32	Discovery
175513	70	6.79	No	Normal	1	7	BPH		Insignificant PCa	4.54	38	0.98	No treatment	64.0	0.11	Discovery
175514	63	5.75	Yes	Normal	4	1	PCa	3+4	Significant PCa	5.82	40	0.95	No treatment	30.0	0.19	Discovery
175515	55	6.35	Yes	Normal	4	1	BPH		Insignificant PCa	12.41	59	1.10	No treatment	35.0	0.18	Discovery
175516	61	6.49	No	Normal	1	7	PCa	3+4	Significant PCa	9.44	35	1.37	No treatment	27.0	0.24	Discovery
175520	71	3.73	Yes	Normal	2	1	PCa	3+4	Significant PCa	9.29	46	0.91	No treatment	28.0	0.13	Discovery
175521	72	12.07	Yes	Normal	2	2	BPH		Insignificant PCa	5.00	35	0.96	No treatment	41.0	0.29	Discovery
175522	66	6.58	Yes	Normal	2	1	BPH		Insignificant PCa	12.95	37	0.90	No treatment	57.0	0.12	Discovery
175536	75	9.12	Yes	Normal	2	2	BPH		Insignificant PCa	4.87	22	0.90	No treatment	166.0	0.05	Discovery
175540	76	4.45	No	Normal	1	4	BPH		Insignificant PCa	5.22	48	0.94	No treatment	48.0	0.09	Discovery
175570	65	5.01	Yes	Normal	3	1	PCa	6	Insignificant PCa	8.19	42	0.93	No treatment	N/A	N/A	Discovery
175576	76	5.27	No	Pathological	1	27	PCa	9 OR 10	Significant PCa	9.24	38	0.86	No treatment	109.0	0.05	Discovery
175589	58	2.62	No	Normal	1	2	PCa	6	Insignificant PCa	6.01	27	0.88	No treatment	12.0	0.22	Discovery
175590	59	3.46	No	Normal	1	3	PCa	3+4	Significant PCa	15.41	37	0.86	No treatment	32.0	0.11	Discovery
175602	69	13.29	No	Pathological	1	57	PCa	9 OR 10	Significant PCa	8.84	36	0.89	No treatment	41.1	0.32	Discovery
175604	70	2.89	No	Pathological	1	14	BPH		Insignificant PCa	6.23	31	0.77	No treatment	75.0	0.04	Discovery
175623	68	6.25	No	Normal	1	6	PCa	4+3	Significant PCa	9.62	40	1.02	No treatment	58.0	0.11	Discovery
175625	74	7.72	Yes	Normal	3	2	PCa	6	Insignificant PCa	14.79	59	1.18	No treatment	64.0	0.12	Discovery
175626	63	5.27	Yes	Normal	2	1	BPH		Insignificant PCa	4.89	38	0.89	No treatment	100.0	0.05	Discovery
175627	62	3.17	No	Normal	1	N/A	BPH		Insignificant PCa	8.52	39	0.99	Received	72.4	0.04	Discovery
175631	77	7.41	No	Normal	1	8	BPH		Insignificant PCa	5.99	31	0.79	No treatment	62.0	0.12	Discovery
175632	76	6.93	No	Normal	1	7	BPH		Insignificant PCa	5.65	29	0.93	No treatment	32.0	0.22	Discovery
175633	52	3.85	No	Normal	1	3	PCa	6	Insignificant PCa	5.83	23	0.99	No treatment	15.0	0.26	Discovery
175634	69	4.22	No	Normal	1	4	BPH		Insignificant PCa	3.27	40	0.79	No treatment	72.0	0.06	Discovery
175635	69	2.70	No	Normal	1	2	BPH		Insignificant PCa	4.96	39	0.95	No treatment	20.0	0.14	Discovery
175636	67	6.27	No	Pathological	1	32	PCa	3+4	Significant PCa	14.03	47	1.14	No treatment	28.0	0.22	Discovery
175637	65	7.06	No	Normal	1	7	BPH		Insignificant PCa	4.88	28	1.07	No treatment	39.6	0.18	Discovery
175638	67	3.75	No	Normal	1	3	BPH		Insignificant PCa	12.75	40	1.16	No treatment	33.2	0.11	Discovery
175640	50	1.84	No	Pathological	1	8	PCa	6	Insignificant PCa	8.27	31	0.97	No treatment	23.0	0.08	Discovery
175643	69	4.28	No	Pathological	1	21	BPH		Insignificant PCa	4.28	34	0.78	No treatment	22.2	0.19	Discovery
175644	87	3.82	No	Pathological	1	19	PCa	8	Significant PCa	4.67	40	0.92	No treatment	26.0	0.15	Discovery
175645	75	4.89	No	Pathological	1	25	PCa	6	Insignificant PCa	5.5	24	0.82	No treatment	34.0	0.14	Discovery
175646	72	6.17	Yes	Normal	3	1	PCa	6	Insignificant PCa	6.21	28	0.89	No treatment	43.0	0.14	Discovery
175647	70	6.19	No	Normal	1	6	PCa	6	Insignificant PCa	4.19	28	0.86	No treatment	31.0	0.20	Discovery
175648	64	4.64	No	Normal	1	4	PCa	6	Insignificant PCa	7.70	33	1.13	No treatment	N/A	N/A	Discovery
175649	63	5.38	No	Normal	1	5	PCa	6	Insignificant PCa	9.29	48	0.85	No treatment	72.0	0.07	Discovery
175650	55	6.17	No	Pathological	1	31	BPH		Insignificant PCa	12.08	23	0.81	No treatment	70.0	0.09	Discovery
175658	74	13.96	No	Normal	1	17	PCa	4+3	Significant PCa	5.74	37	1.36	No treatment	27.0	0.52	Discovery
175670	59	3.83	No	Normal	1	3	BPH		Insignificant PCa	5.98	38	1.01	No treatment	27.0	0.14	Discovery
175674	62	3.80	No	Pathological	1	19	PCa	6	Insignificant PCa	8.00	44	0.91	No treatment	22.0	0.17	Discovery
175682	74	4.16	Yes	Normal	2	1	BPH		Insignificant PCa	7.29	37	1.06	No treatment	90.0	0.05	Discovery
175687	61	4.51	No	Normal	1	4	PCa	4+3	Significant PCa	5.24	41	0.84	No treatment	30.5	0.15	Discovery
176018	68	5.24	No	Normal	1	5	BPH		Insignificant PCa	7.98	36	1.06	No treatment	53.0	0.10	Discovery
176019	71	5.03	No	Normal	1	5	PCa	6	Insignificant PCa	7.68	49	0.98	No treatment	42.0	0.12	Discovery
176020	58	3.31	No	Normal	1	3	PCa	6	Insignificant PCa	5.63	39	0.79	No treatment	35.0	0.09	Discovery
176021	61	7.82	Yes	Normal	2	2	PCa	6	Insignificant PCa	8.24	41	0.86	No treatment	54.0	0.14	Discovery
176023	50	2.11	No	Normal	1	1	BPH		Insignificant PCa	11.41	31	1.00	No treatment	26.0	0.08	Discovery
176024	63	5.75	No	Normal	1	6	BPH		Insignificant PCa	14.99	39	0.73	No treatment	30.0	0.19	Discovery
176025	70	2.78	No	Normal	1	2	ASAP		Insignificant PCa	12.82	34	0.89	No treatment	49.7	0.06	Discovery
176026	75	8.87	No	Normal	1	N/A	BPH		Insignificant PCa	3.73	36	0.73	Received	N/A	N/A	Discovery
176027	74	6.79	Yes	Pathological	2	5	BPH		Insignificant PCa	6.93	39	0.85	No treatment	36.0	0.19	Discovery
176028	61	5.69	No	Normal	1	6	BPH		Insignificant PCa	7.03	45	0.89	No treatment	45.0	0.13	Discovery
176029	65	4.73	No	Normal	1	4	BPH		Insignificant PCa	5.06	62	1.06	No treatment	53.0	0.09	Discovery
176031	70	6.14	Yes	Normal	4	1	BPH		Insignificant PCa	8.47	48	1.11	No treatment	76.0	0.08	Discovery
176032	68	5.11	Yes	Pathological	2	4	BPH		Insignificant PCa	3.30	34	0.97	No treatment	30.0	0.17	Discovery
176035	66	7.69	No	Normal	1	8	BPH		Insignificant PCa	12.04	42	0.82	No treatment	57.0	0.13	Discovery
176036	66	9.40	No	Pathological	1	45	ASAP		Insignificant PCa	10.77	41	0.94	No treatment	23.0	0.41	Discovery
176037	58	1.39	No	Normal	1	1	BPH		Insignificant PCa	8.61	16	1.00	No treatment	16.0	0.09	Discovery
176038	69	9.14	No	Normal	1	10	BPH		Insignificant PCa	6.95	58	1.13	No treatment	35.0	0.26	Discovery
176039	70	3.43	Yes	Normal	2	1	BPH		Insignificant PCa	9.04	49	0.85	No treatment	20.0	0.17	Discovery
176040	62	7.89	No	Normal	1	9	PCa	3+4	Significant PCa	5.66	25	0.91	No treatment	18.0	0.44	Discovery
176041	78	5.23	No	Normal	1	5	BPH		Insignificant PCa	6.79	51	0.95	No treatment	39.0	0.13	Discovery
176042	68	5.92	No	Normal	1	6	BPH		Insignificant PCa	3.49	36	0.85	No treatment	21.0	0.28	Discovery
176043	67	5.84	Yes	Normal	2	1	BPH		Insignificant PCa	6.61	28	1.00	No treatment	30.0	0.19	Discovery
176044	72	5.04	No	Normal	1	5	BPH		Insignificant PCa	5.17	2	0.75	No treatment	27.0	0.19	Discovery
176045	70	2.87	No	Normal	1	2	BPH		Insignificant PCa	13.73	39	1.00	No treatment	47.0	0.06	Discovery
176046	57	8.94	Yes	Normal	3	2	BPH		Insignificant PCa	10.62	34	0.82	No treatment	N/A	N/A	Discovery
176073	55	3.53	No	Normal	1	3	BPH		Insignificant PCa	2.51	37	1.24	No treatment	65.0	0.05	Discovery
176074	56	5.90	No	Normal	1	6	BPH		Insignificant PCa	9.22	24	0.80	No treatment	N/A	N/A	Discovery
176076	50	6.02	No	Normal	1	6	BPH		Insignificant PCa	8.70	44	0.96	No treatment	62.0	0.10	Discovery
176077	64	7.83	Yes	Normal	2	2	PIN		Insignificant PCa	7.98	30	0.85	No treatment	29.0	0.27	Discovery
176078	55	6.40	No	Normal	1	6	PIN		Insignificant PCa	10.11	18	0.83	No treatment	25.0	0.26	Discovery
176079	63	1.13	No	Normal	1	1	PIN		Insignificant PCa	6.73	42	1.00	No treatment	33.0	0.03	Discovery
176080	58	6.29	Yes	Normal	2	1	BPH		Insignificant PCa	1.61	41	0.89	No treatment	N/A	N/A	Discovery
176084	55	2.96	No	Normal	1	2	BPH		Insignificant PCa	11.18	42	0.94	No treatment	49.0	0.06	Discovery
176085	53	2.79	No	Normal	1	2	BPH		Insignificant PCa	12.93	44	0.91	No treatment	22.0	0.13	Discovery
176086	55	3.06	No	Normal	1	N/A	BPH		Insignificant PCa	5.15	46	0.97	Received	21.0	0.15	Discovery
176087	58	9.63	Yes	Normal	2	2	BPH		Insignificant PCa	7.22	43	1.22	No treatment	24.5	0.39	Discovery
176088	83	12.66	No	Pathological	1	55	PCa	3+4	Significant PCa	1.99	34	0.96	No treatment	21.0	0.60	Discovery
176089	63	5.89	No	Normal	1	6	BPH		Insignificant PCa	16.39	45	0.81	No treatment	36.0	0.16	Discovery
176091	53	7.61	Yes	Normal	2	2	BPH		Insignificant PCa	5.35	22	0.70	No treatment	58.0	0.13	Discovery
176093	64	7.96	No	Normal	1	9	BPH		Insignificant PCa	4.58	28	0.82	No treatment	44.0	0.18	Discovery
176094	54	11.8	No	Normal	1	14	BPH		Insignificant PCa	13.77	46	0.85	No treatment	47.0	0.25	Discovery
176095	61	3.33	No	Normal	1	3	PIN		Insignificant PCa	5.70	36	0.98	No treatment	35.0	0.10	Discovery
176096	69	4.14	No	Normal	1	4	BPH		Insignificant PCa	12.17	39	1.04	No treatment	35.0	0.12	Discovery
176098	67	5.66	No	Normal	1	6	BPH		Insignificant PCa	7.07	52	1.94	No treatment	34.0	0.17	Discovery
176099	68	3.40	No	Normal	1	3	BPH		Insignificant PCa	6.02	43	0.96	No treatment	52.0	0.07	Discovery
176100	57	3.77	No	Normal	1	3	BPH		Insignificant PCa	11.74	37	0.94	No treatment	31.0	0.12	Discovery
176102	56	2.67	No	Normal	1	2	BPH		Insignificant PCa	8.29	49	0.95	No treatment	26.0	0.10	Discovery
176103	66	2.08	No	Normal	1	1	BPH		Insignificant PCa	5.26	33	0.94	No treatment	25.3	0.08	Discovery
176106	67	3.34	No	Normal	1	3	PCa	6	Insignificant PCa	7.27	37	1.02	No treatment	20.0	0.17	Discovery
176107	65	4.45	Yes	Normal	2	1	BPH		Insignificant PCa	2.27	30	0.80	No treatment	44.0	0.10	Discovery
176109	60	3.83	No	Normal	1	3	BPH		Insignificant PCa	6.68	29	0.86	No treatment	20.0	0.19	Discovery
176110	67	5.45	Yes	Normal	2	1	BPH		Insignificant PCa	14.49	30	0.83	No treatment	N/A	N/A	Discovery
176111	75	6.45	Yes	Normal	2	1	BPH		Insignificant PCa	5.63	43	0.96	No treatment	97.0	0.07	Discovery
176112	68	7.71	Yes	Normal	2	2	BPH		Insignificant PCa	9.53	36	0.95	No treatment	N/A	N/A	Discovery
176113	59	4.88	No	Pathological	1	25	PCa	6	Insignificant PCa	15.46	39	1.07	No treatment	26.0	0.19	Discovery
176114	62	13.6	Yes	Normal	3	3	BPH		Insignificant PCa	7.03	27	1.06	No treatment	N/A	N/A	Discovery
176115	64	9.38	Yes	Normal	3	2	PCa	6	Insignificant PCa	10.14	41	0.90	No treatment	23.0	0.41	Discovery
176116	63	6.22	Yes	Normal	3	1	BPH		Insignificant PCa	5.82	39	0.79	No treatment	42.0	0.15	Discovery
176117	68	5.57	No	Normal	1	5	BPH		Insignificant PCa	12.38	37	1.05	No treatment	44.0	0.13	Discovery
176118	71	7.04	Yes	Normal	3	1	BPH		Insignificant PCa	13.39	54	0.94	No treatment	56.0	0.13	Discovery
176119	74	9.53	Yes	Normal	2	N/A	BPH		Insignificant PCa	7.11	34	1.01	Received	N/A	N/A	Discovery
176133	75	7.16	No	Normal	1	8	BPH		Insignificant PCa	4.51	29	0.78	No treatment	90.0	0.08	Discovery
176134	50	4.32	Yes	Normal	2	1	BPH		Insignificant PCa	16.32	36	0.85	No treatment	41.0	0.11	Discovery
176135	68	3.75	No	Normal	1	N/A	BPH		Insignificant PCa	11.48	51	0.84	Received	57.0	0.07	Discovery
176137	67	8.34	Yes	Normal	3	2	BPH		Insignificant PCa	10.39	44	0.85	No treatment	80.0	0.10	Discovery
176141	63	5.66	Yes	Normal	2	1	PCa	6	Insignificant PCa	9.76	33	0.89	No treatment	N/A	N/A	Discovery
176143	58	7.47	Yes	Normal	2	2	BPH		Insignificant PCa	7.55	43	0.98	No treatment	65.0	0.11	Discovery
176145	60	7.4	No	Normal	1	8	BPH		Insignificant PCa	6.39	30	0.81	No treatment	41.0	0.18	Discovery
176146	48	3.49	No	Pathological	1	17	ASAP		Insignificant PCa	16.57	33	0.91	No treatment	34.9	0.10	Discovery
176148	74	5.18	Yes	Normal	2	1	PCa	6	Insignificant PCa	2.59	59	1.02	No treatment	18.0	0.29	Discovery
176149	58	4.6	No	Normal	1	4	BPH		Insignificant PCa	12.36	35	0.78	No treatment	23.0	0.20	Discovery
176150	64	2.12	No	Normal	1	1	BPH		Insignificant PCa	8.34	39	1.19	No treatment	27.0	0.08	Discovery
176151	67	2.89	No	Normal	1	2	BPH		Insignificant PCa	2.51	35	0.94	No treatment	50.0	0.06	Discovery
176152	54	2.52	No	Normal	1	2	BPH		Insignificant PCa	6.65	36	0.95	No treatment	41.0	0.06	Discovery
176153	48	5.82	No	Normal	1	6	BPH		Insignificant PCa	10.12	21	0.84	No treatment	N/A	N/A	Discovery
176155	53	4.91	No	Normal	1	5	BPH		Insignificant PCa	7.79	37	1.01	No treatment	28.0	0.18	Discovery
176156	65	14.96	Yes	Normal	2	3	BPH		Insignificant PCa	7.19	29	0.89	No treatment	N/A	N/A	Discovery
176157	72	3.75	No	Normal	1	3	BPH		Insignificant PCa	5.05	47	1.64	No treatment	56.0	0.07	Discovery
176158	49	2.79	No	Pathological	1	13	BPH		Insignificant PCa	4.83	25	0.96	No treatment	N/A	N/A	Discovery
176159	52	7.74	Yes	Normal	3	2	BPH		Insignificant PCa	9.85	25	0.85	No treatment	N/A	N/A	Discovery
176160	69	9.57	Yes	Normal	2	2	BPH		Insignificant PCa	5.74	66	1.63	No treatment	N/A	N/A	Discovery
176161	68	10.82	No	Pathological	1	50	PCa	6	Insignificant PCa	10.56	34	0.83	No treatment	44.18	0.24	Discovery
176163	67	3.57	No	Normal	1	3	BPH		Insignificant PCa	12.66	39	0.90	No treatment	33.1	0.11	Discovery
176176	52	4.31	No	Normal	1	4	BPH		Insignificant PCa	7.53	33	0.88	No treatment	N/A	N/A	Discovery
176177	53	8.8	No	Normal	1	10	BPH		Insignificant PCa	6.08	34	0.79	No treatment	111	0.08	Discovery
176178	59	4.55	No	Normal	1	4	PCa	6	Insignificant PCa	16.91	37	0.80	No treatment	70.0	0.07	Discovery
176180	69	7.91	No	Normal	1	N/A	BPH		Insignificant PCa	8.73	36	0.80	Received	45.0	0.18	Discovery
176182	58	7.10	Yes	Normal	2	1	BPH		Insignificant PCa	7.22	40	0.98	No treatment	N/A	N/A	Discovery
176183	63	1.19	Yes	Normal	2	0	PCa	6	Insignificant PCa	5.10	19	0.79	No treatment	25.0	0.05	Discovery
176184	53	3.52	No	Normal	1	3	PCa	6	Insignificant PCa	9.55	42	1.02	No treatment	N/A	N/A	Discovery
176187	69	7.39	Yes	Pathological	3	6	BPH		Insignificant PCa	6.09	31	0.78	No treatment	58.3	0.13	Discovery
176194	74	6.70	No	Normal	1	7	PIN		Insignificant PCa	6.08	27	1.17	No treatment	66.0	0.10	Discovery
176203	57	4.75	No	Normal	1	4	PCa	6	Insignificant PCa	6.73	39	0.92	No treatment	21.0	0.23	Discovery
176204	58	7.10	Yes	Normal	3	1	PCa	6	Insignificant PCa	8.97	43	0.84	No treatment	25.6	0.28	Discovery
176206	60	1.14	No	Normal	1	1	BPH		Insignificant PCa	8.17	45	0.75	No treatment	N/A	N/A	Discovery
176207	51	3.70	No	Normal	1	3	BPH		Insignificant PCa	10.77	29	0.99	No treatment	33.0	0.11	Discovery
176209	77	12.54	No	Normal	1	15	BPH		Insignificant PCa	8.18	31	0.98	No treatment	N/A	N/A	Discovery
176210	65	2.86	No	Normal	1	2	PCa	6	Insignificant PCa	8.26	51	0.95	No treatment	15.0	0.19	Discovery
176213	55	3.22	No	Normal	1	3	BPH		Insignificant PCa	10.36	47	0.90	No treatment	32.0	0.10	Discovery
176214	64	7.84	No	Normal	1	8	BPH		Insignificant PCa	16.78	33	0.86	No treatment	53.0	0.15	Discovery
176216	73	7.15	No	Normal	1	8	PCa	6	Insignificant PCa	7.42	44	1.09	No treatment	31.0	0.23	Discovery
176217	57	4.90	No	Normal	1	5	PCa	6	Insignificant PCa	5.60	43	0.70	No treatment	43.0	0.11	Discovery
176282	63	4.33	No	Normal	1	4	BPH		Insignificant PCa	12.04	39	0.80	No treatment	30.0	0.14	Discovery
176283	70	1.96	Yes	Pathological	2	2	PCa	6	Insignificant PCa	22.48	36	1.79	No treatment	34.0	0.06	Discovery
176284	58	7.32	No	Normal	1	N/A	BPH		Insignificant PCa	5.25	30	0.80	Received	75.0	0.10	Discovery
176290	59	5.35	No	Normal	1	5	BPH		Insignificant PCa	12.32	32	0.82	No treatment	31.0	0.17	Discovery
176291	59	6.70	No	Normal	1	7	PIN		Insignificant PCa	16.83	31	0.97	No treatment	44.0	0.15	Discovery
176292	64	3.29	No	Pathological	1	16	BPH		Insignificant PCa	5.04	49	1.24	No treatment	56.0	0.06	Discovery
176293	64	4.17	No	Normal	1	4	BPH		Insignificant PCa	17.00	49	0.95	No treatment	71.0	0.06	Discovery
176356	68	2.99	No	Normal	1	2	BPH		Insignificant PCa	6.23	29	0.94	No treatment	N/A	N/A	Discovery
176359	58	3.21	No	Normal	1	3	BPH		Insignificant PCa	10.65	45	0.85	No treatment	12.0	0.27	Discovery
176360	68	12.08	No	Pathological	1	54	PCa	6	Insignificant PCa	8.02	43	1.01	No treatment	50.0	0.24	Discovery
176361	55	3.07	No	Normal	1	2	BPH		Insignificant PCa	3.63	35	0.85	No treatment	10.0	0.31	Discovery
176363	63	9.83	No	Pathological	1	47	PCa	6	Insignificant PCa	10.14	20	0.81	No treatment	N/A	N/A	Discovery
176365	67	3.49	No	Normal	1	3	ASAP		Insignificant PCa	13.59	35	1.06	No treatment	35.0	0.10	Discovery
176390	53	6.65	No	Normal	1	7	BPH		Insignificant PCa	6.01	40	0.95	No treatment	61.0	0.11	Discovery
176391	80	8.36	No	Pathological	1	41	BPH		Insignificant PCa	6.39	47	0.93	No treatment	85.0	0.10	Discovery
176392	60	1.82	No	Pathological	1	N/A	PCa	6	Insignificant PCa	7.47	38	1.01	Received	46.5	0.04	Discovery
176395	65	7.84	No	Normal	1	8	ASAP		Insignificant PCa	2.60	105	1.78	No treatment	24.0	0.33	Discovery
176399	74	3.62	Yes	Normal	2	1	BPH		Insignificant PCa	4.34	48	1.07	No treatment	34.7	0.10	Discovery
176400	75	9.55	Yes	Normal	2	2	PCa	6	Insignificant PCa	10.11	35	1.26	No treatment	76.0	0.13	Discovery
176401	55	6.88	Yes	Normal	4	1	BPH		Insignificant PCa	5.57	24	0.81	No treatment	32.0	0.22	Discovery
176403	58	4.76	Yes	Normal	3	1	BPH		Insignificant PCa	10.75	33	0.84	No treatment	N/A	N/A	Discovery
176405	45	2.35	No	Normal	1	2	BPH		Insignificant PCa	18.85	38	1.01	No treatment	30.0	0.08	Discovery
176407	68	2.24	No	Normal	1	2	BPH		Insignificant PCa	5.27	40	0.71	No treatment	55.0	0.04	Discovery
176408	59	5.70	No	Normal	1	6	PCa	6	Insignificant PCa	10.23	39	0.77	No treatment	70.0	0.08	Discovery
176409	72	4.23	No	Normal	1	4	BPH		Insignificant PCa	4.30	30	0.97	No treatment	N/A	N/A	Discovery
176411	53	3.28	No	Normal	1	3	BPH		Insignificant PCa	5.22	36	1.19	No treatment	N/A	N/A	Discovery
176412	69	9.09	Yes	Normal	3	2	BPH		Insignificant PCa	12.39	29	0.82	No treatment	65.6	0.14	Discovery
176413	60	5.76	No	Pathological	1	29	BPH		Insignificant PCa	6.69	28	0.85	No treatment	45.0	0.13	Discovery
176414	57	5.34	No	Normal	1	5	BPH		Insignificant PCa	7.96	36	0.96	No treatment	76.0	0.07	Discovery
176415	70	4.01	Yes	Normal	2	1	BPH		Insignificant PCa	5.27	30	0.84	No treatment	30.0	0.13	Discovery
176416	55	3.26	Yes	Normal	2	1	BPH		Insignificant PCa	10.61	17	0.87	No treatment	N/A	N/A	Discovery
176417	61	5.00	No	Normal	1	5	PCa	6	Insignificant PCa	10.92	38	1.04	No treatment	20.0	0.25	Discovery
176419	53	5.98	Yes	Normal	2	1	BPH		Insignificant PCa	6.69	36	0.94	No treatment	46.0	0.13	Discovery
176420	56	10.33	No	Normal	1	12	PCa	6	Insignificant PCa	10.38	24	0.88	No treatment	N/A	N/A	Discovery
176421	73	11.79	No	Normal	1	14	BPH		Insignificant PCa	2.35	58	1.38	No treatment	N/A	N/A	Discovery
176422	61	7.19	No	Pathological	1	36	PCa	6	Insignificant PCa	7.83	25	0.74	No treatment	48.6	0.15	Discovery
176423	57	4.32	No	Normal	1	4	ASAP		Insignificant PCa	16.48	39	0.99	No treatment	N/A	N/A	Discovery
176424	66	3.38	No	Normal	1	3	BPH		Insignificant PCa	8.28	29	0.78	No treatment	39.0	0.09	Discovery
176425	52	8.27	No	Normal	1	9	BPH		Insignificant PCa	5.90	33	1.03	No treatment	59.0	0.14	Discovery
176426	70	2.59	No	Normal	1	2	BPH		Insignificant PCa	3.74	54	1.42	No treatment	51.0	0.05	Discovery
176427	73	5.29	No	Normal	1	5	BPH		Insignificant PCa	8.42	49	0.99	No treatment	43.0	0.12	Discovery
176428	64	7.85	No	Pathological	1	39	BPH		Insignificant PCa	8.40	36	1.13	No treatment	46.0	0.17	Discovery
176429	62	4.60	Yes	Normal	2	1	BPH		Insignificant PCa	6.83	44	0.85	No treatment	46.0	0.10	Discovery
176430	75	8.04	No	Pathological	1	40	BPH		Insignificant PCa	6.51	52	1.01	No treatment	35.0	0.23	Discovery
176431	59	6.34	No	Pathological	1	32	PCa	6	Insignificant PCa	8.73	40	0.88	No treatment	33.2	0.19	Discovery
176434	63	2.40	No	Normal	1	2	BPH		Insignificant PCa	6.22	91	2.22	No treatment	N/A	N/A	Discovery
176469	64	3.65	No	Normal	1	3	PCa	6	Insignificant PCa	12.78	31	0.91	No treatment	43.0	0.08	Discovery
176471	59	6.73	Yes	Normal	2	1	BPH		Insignificant PCa	3.75	24	0.91	No treatment	44.0	0.15	Discovery
176472	78	11.84	No	Normal	1	N/A	BPH		Insignificant PCa	7.03	38	0.99	Received	106.0	0.11	Discovery
176473	56	4.32	No	Normal	1	4	BPH		Insignificant PCa	13.74	35	0.81	No treatment	22.0	0.20	Discovery
176488	70	5.30	No	Normal	1	5	BPH		Insignificant PCa	12.25	26	0.94	No treatment	65.0	0.08	Discovery
176489	50	5.14	No	Pathological	1	26	PCa	6	Insignificant PCa	10.09	36	0.68	No treatment	34.4	0.15	Discovery
176491	72	6.99	Yes	Pathological	2	5	BPH		Insignificant PCa	5.15	38	0.90	No treatment	64.0	0.11	Discovery
176493	65	6.14	No	Pathological	1	31	BPH		Insignificant PCa	4.33	49	0.81	No treatment	43.0	0.14	Discovery
176495	65	4.18	No	Normal	1	4	PCa	3+4	Significant PCa	19.78	24	0.77	No treatment	24.9	0.17	Discovery
176496	70	1.30	No	Normal	1	1	BPH		Insignificant PCa	9.60	35	0.86	No treatment	N/A	N/A	Discovery
176497	76	13.51	Yes	Pathological	3	9	BPH		Insignificant PCa	5.32	47	0.80	No treatment	17.0	0.79	Discovery
176501	52	2.53	No	Normal	1	2	ASAP		Insignificant PCa	5.74	38	1.08	No treatment	20.0	0.13	Discovery
176505	70	8.95	No	Normal	1	10	PCa	3+4	Significant PCa	10.98	55	0.84	No treatment	20.7	0.43	Discovery
176506	66	9.22	No	Normal	1	10	PCa	6	Insignificant PCa	3.79	38	0.84	No treatment	30.0	0.31	Discovery
176507	72	3.36	No	Normal	1	3	BPH		Insignificant PCa	11.36	23	0.93	No treatment	56.0	0.06	Discovery
176510	70	4.78	No	Normal	1	4	BPH		Insignificant PCa	4.80	47	0.81	No treatment	42.8	0.11	Discovery
176511	65	4.64	No	Normal	1	4	PCa	6	Insignificant PCa	7.77	28	0.77	No treatment	39.0	0.12	Discovery
176512	72	6.28	No	Normal	1	6	PCa	6	Insignificant PCa	7.47	71	1.43	No treatment	40.0	0.16	Discovery
176513	66	4.57	No	Normal	1	4	BPH		Insignificant PCa	5.93	46	0.88	No treatment	34.0	0.13	Discovery
176514	63	5.89	No	Normal	1	6	BPH		Insignificant PCa	7.01	25	0.80	No treatment	N/A	N/A	Discovery
176516	56	2.08	Yes	Normal	2	1	BPH		Insignificant PCa	10.28	30	0.93	No treatment	24.0	0.09	Discovery
176518	66	8.40	Yes	Normal	2	2	BPH		Insignificant PCa	7.12	29	1.32	No treatment	31.0	0.27	Discovery
176519	73	11.21	Yes	Normal	3	2	PCa	8	Significant PCa	4.27	40	0.79	No treatment	45.0	0.25	Discovery
176520	58	2.40	No	Normal	1	2	BPH		Insignificant PCa	15.50	52	0.97	No treatment	24.0	0.10	Discovery
176522	54	2.05	No	Normal	1	1	BPH		Insignificant PCa	9.32	39	0.95	No treatment	23.0	0.09	Discovery
176524	58	12.5	Yes	Normal	2	N/A	BPH		Insignificant PCa	10.25	40	0.85	Received	84.0	0.15	Discovery
176527	62	3.92	No	Normal	1	3	ASAP		Insignificant PCa	23.25	56	1.34	No treatment	34.0	0.12	Discovery
176530	72	14.38	Yes	Normal	4	3	PCa	3+4	Significant PCa	4.48	33	0.71	No treatment	18.0	0.80	Discovery
176531	70	4.02	No	Normal	1	3	BPH		Insignificant PCa	2.83	27	0.70	No treatment	34.0	0.12	Discovery
176532	55	1.81	No	Normal	1	1	BPH		Insignificant PCa	6.43	29	0.76	No treatment	N/A	N/A	Discovery
176533	70	6.25	Yes	Normal	2	1	BPH		Insignificant PCa	5.23	31	0.86	No treatment	51.0	0.12	Discovery
176534	59	2.85	No	Normal	1	2	BPH		Insignificant PCa	3.31	36	0.78	No treatment	34.0	0.08	Discovery
176538	81	7.51	No	Normal	1	8	PCa	3+4	Significant PCa	2.48	56	1.16	No treatment	N/A	N/A	Discovery
176539	62	3.51	No	Normal	1	3	BPH		Insignificant PCa	9.94	34	0.86	No treatment	25.0	0.14	Discovery
176540	67	3.91	Yes	Normal	2	1	PIN		Insignificant PCa	7.91	34	0.78	No treatment	50.0	0.08	Discovery
176541	65	3.72	No	Normal	1	3	BPH		Insignificant PCa	13.57	41	0.84	No treatment	29.0	0.13	Discovery
176552	70	6.36	No	Normal	1	6	BPH		Insignificant PCa	2.57	28	0.78	No treatment	41.0	0.16	Discovery
176554	68	7.08	No	Pathological	1	35	PCa	6	Insignificant PCa	7.56	39	0.83	No treatment	54.0	0.13	Discovery
176555	59	6.95	No	Normal	1	7	BPH		Insignificant PCa	9.19	38	0.90	No treatment	51.0	0.14	Discovery
176556	78	4.18	No	Normal	1	4	BPH		Insignificant PCa	7.79	32	1.09	No treatment	N/A	N/A	Discovery
176557	56	4.81	No	Normal	1	4	BPH		Insignificant PCa	6.82	36	0.96	No treatment	27.0	0.18	Discovery
176558	62	2.91	No	Normal	1	2	BPH		Insignificant PCa	2.87	31	0.80	No treatment	47.0	0.06	Discovery
176560	60	6.18	Yes	Normal	3	1	BPH		Insignificant PCa	20.09	39	0.93	No treatment	36.0	0.17	Discovery
176562	55	5.76	No	Normal	1	6	BPH		Insignificant PCa	5.38	27	0.85	No treatment	25.5	0.23	Discovery
176565	70	6.51	No	Pathological	1	33	PCa	8	Significant PCa	7.74	37	0.97	No treatment	39.0	0.17	Discovery
176566	81	2.22	No	Pathological	1	N/A	BPH		Insignificant PCa	6.97	33	1.04	Received	30.0	0.07	Discovery
176567	61	5.40	No	Normal	1	5	BPH		Insignificant PCa	5.86	28	0.96	No treatment	53.0	0.10	Discovery
176568	61	3.61	No	Pathological	1	18	ASAP		Insignificant PCa	2.75	35	1.16	No treatment	45.0	0.08	Discovery
176569	68	2.56	No	Pathological	1	12	BPH		Insignificant PCa	4.37	35	0.68	No treatment	21.0	0.12	Discovery
176572	68	6.23	No	Normal	1	6	PCa	6	Insignificant PCa	7.67	31	0.98	No treatment	52.4	0.12	Discovery
176573	66	4.34	Yes	Normal	3	1	BPH		Insignificant PCa	8.81	36	0.84	No treatment	52.6	0.08	Discovery
176574	68	2.89	No	Normal	1	2	ASAP		Insignificant PCa	6.75	34	1.02	No treatment	50.3	0.06	Discovery
176575	70	3.46	No	Normal	1	3	PIN		Insignificant PCa	6.50	35	0.90	No treatment	46.2	0.07	Discovery
176576	59	13.15	Yes	Normal	2	2	BPH		Insignificant PCa	9.28	40	0.95	No treatment	30.4	0.43	Discovery
176577	74	2.78	No	Normal	1	2	PCa	6	Insignificant PCa	10.64	53	1.41	No treatment	52.3	0.05	Discovery
176578	73	5.62	No	Normal	1	5	PCa	3+4	Significant PCa	5.82	39	0.98	No treatment	22.6	0.25	Discovery
176580	65	3.50	No	Pathological	1	17	PCa	6	Insignificant PCa	7.83	37	0.90	No treatment	55.0	0.06	Discovery
176581	74	5.40	No	Pathological	1	27	PCa	3+4	Significant PCa	4.79	31	0.77	No treatment	34.0	0.16	Discovery
176582	50	7.10	No	Normal	1	7	BPH		Insignificant PCa	20.43	30	1.02	No treatment	22.0	0.32	Discovery
176583	68	6.01	Yes	Normal	2	1	BPH		Insignificant PCa	4.38	51	1.23	No treatment	69.0	0.09	Discovery
176584	74	4.61	No	Normal	1	4	PCa	3+4	Significant PCa	7.94	32	0.86	No treatment	25.0	0.18	Discovery
176585	69	5.92	No	Normal	1	N/A	BPH		Insignificant PCa	5.99	52	1.29	Received	60.0	0.10	Discovery
176586	64	10.65	Yes	Normal	2	2	BPH		Insignificant PCa	13.22	27	0.78	No treatment	32.0	0.33	Discovery
176587	65	8.12	Yes	Normal	4	2	BPH		Insignificant PCa	6.38	56	0.85	No treatment	30.0	0.27	Discovery
176588	66	6.64	No	Normal	1	7	BPH		Insignificant PCa	12.79	51	1.06	No treatment	21.0	0.32	Discovery
176604	65	5.61	Yes	Normal	3	1	BPH		Insignificant PCa	7.18	42	0.90	No treatment	61.0	0.09	Discovery
176606	55	5.13	No	Pathological	1	26	BPH		Insignificant PCa	10.32	43	0.87	No treatment	37.0	0.14	Discovery
176607	57	8.72	Yes	Normal	3	2	BPH		Insignificant PCa	8.61	39	0.86	No treatment	N/A	N/A	Discovery
176608	69	10.29	No	Pathological	1	48	PCa	6	Insignificant PCa	14.47	43	1.00	No treatment	62.0	0.17	Discovery
176609	48	4.06	No	Normal	1	4	BPH		Insignificant PCa	9.52	39	1.02	No treatment	24.9	0.16	Discovery
176610	62	10.95	No	Pathological	1	50	PCa	4+3	Significant PCa	8.74	54	0.83	No treatment	N/A	N/A	Discovery
176611	57	8.08	Yes	Normal	2	2	BPH		Insignificant PCa	4.22	34	0.92	No treatment	52.0	0.16	Discovery
176612	68	2.95	No	Normal	1	2	PCa	3+4	Significant PCa	3.94	28	0.84	No treatment	23.0	0.13	Discovery
176613	61	1.74	No	Normal	1	1	PIN		Insignificant PCa	8.67	26	0.80	No treatment	64.0	0.03	Discovery
176615	67	7.07	No	Normal	1	7	PCa	6	Insignificant PCa	13.23	60	0.89	No treatment	68.0	0.10	Discovery
176618	54	9.34	No	Normal	1	11	PCa	3+4	Significant PCa	7.38	35	0.83	No treatment	20.0	0.47	Discovery
176621	59	1.93	Yes	Normal	2	0	BPH		Insignificant PCa	9.44	47	1.21	No treatment	17.0	0.11	Discovery
176622	57	5.63	No	Normal	1	5	BPH		Insignificant PCa	8.51	40	1.08	No treatment	54.0	0.10	Discovery
176623	68	4.50	No	Normal	1	4	BPH		Insignificant PCa	13.45	45	1.22	No treatment	27.0	0.17	Discovery
176624	75	5.41	No	Normal	1	5	BPH		Insignificant PCa	7.65	23	1.04	No treatment	22.0	0.25	Discovery
176625	56	6.55	No	Normal	1	7	BPH		Insignificant PCa	7.24	33	0.85	No treatment	48.2	0.14	Discovery
176626	73	3.38	No	Pathological	1	16	PCa	6	Insignificant PCa	9.04	46	1.16	No treatment	74.0	0.05	Discovery
176627	65	8.41	No	Normal	1	9	PCa	3+4	Significant PCa	3.36	34	0.88	No treatment	40.0	0.21	Discovery
176628	62	3.81	No	Normal	1	3	ASAP		Insignificant PCa	8.97	39	1.07	No treatment	61.5	0.06	Discovery
176629	60	2.38	No	Pathological	1	11	BPH		Insignificant PCa	9.87	30	0.91	No treatment	44.0	0.05	Discovery
176630	60	12.97	Yes	Normal	2	2	BPH		Insignificant PCa	6.00	28	0.99	No treatment	50.0	0.26	Discovery
176631	66	13.96	Yes	Normal	3	3	PCa	6	Insignificant PCa	4.79	28	0.95	No treatment	60.0	0.23	Discovery
176632	66	12.57	No	Normal	1	15	BPH		Insignificant PCa	8.10	53	1.46	No treatment	31.0	0.41	Discovery
176633	56	4.88	No	Normal	1	5	PCa	3+4	Significant PCa	8.39	31	1.00	No treatment	34.0	0.14	Discovery
176634	60	5.45	No	Normal	1	5	BPH		Insignificant PCa	1.57	31	0.95	No treatment	39.0	0.14	Discovery
176645	70	6.27	Yes	Normal	2	1	BPH		Insignificant PCa	4.89	35	0.90	No treatment	126.0	0.05	Discovery
176646	63	6.64	No	Normal	1	7	PCa	6	Insignificant PCa	1.90	29	0.81	No treatment	25.0	0.27	Discovery
176655	70	5.81	Yes	Normal	3	1	BPH		Insignificant PCa	4.29	20	0.83	No treatment	113.7	0.05	Discovery
176656	47	3.38	No	Normal	1	3	BPH		Insignificant PCa	11.79	34	1.01	No treatment	63.0	0.05	Discovery
176657	61	6.34	No	Normal	1	6	PCa	8	Significant PCa	12.19	51	1.19	No treatment	118.0	0.05	Discovery
176659	65	10.73	Yes	Normal	3	2	PCa	6	Insignificant PCa	9.47	34	0.93	No treatment	37.8	0.28	Discovery
176660	55	4.04	No	Normal	1	4	BPH		Insignificant PCa	9.78	40	0.96	No treatment	14.0	0.29	Discovery
176666	69	6.31	No	Normal	1	6	PCa	4+3	Significant PCa	9.04	38	1.08	No treatment	25.0	0.25	Discovery
176670	66	5.17	No	Pathological	1	26	PCa	3+4	Significant PCa	8.92	49	0.93	No treatment	36.0	0.14	Discovery
176672	55	3.02	No	Normal	1	2	BPH		Insignificant PCa	14.14	54	1.05	No treatment	24.0	0.13	Discovery
176685	66	3.42	No	Normal	1	3	PIN		Insignificant PCa	1.52	35	0.86	No treatment	41.0	0.08	Discovery
176778	51	9.32	Yes	Pathological	2	7	BPH		Insignificant PCa	10.20	48	1.47	No treatment	N/A	N/A	Discovery
176779	61	5.13	No	Normal	1	5	BPH		Insignificant PCa	11.46	56	1.00	No treatment	42.3	0.12	Discovery
176780	66	5.54	No	Normal	1	5	PCa	6	Insignificant PCa	8.58	50	0.84	No treatment	63.0	0.09	Discovery
176781	65	4.70	No	Normal	1	4	BPH		Insignificant PCa	5.77	41	1.05	No treatment	52.0	0.09	Discovery
176784	66	3.54	No	Normal	1	3	PCa	6	Insignificant PCa	7.85	32	0.78	No treatment	30.0	0.12	Discovery
176785	64	4.80	No	Normal	1	4	PCa	6	Insignificant PCa	19.76	47	0.87	No treatment	30.0	0.16	Discovery
176787	50	2.35	No	Normal	1	2	BPH		Insignificant PCa	5.46	48	0.93	No treatment	22.0	0.11	Discovery
176788	74	6.85	No	Pathological	1	34	PIN		Insignificant PCa	27.36	40	0.83	No treatment	45.0	0.15	Discovery
176789	73	6.85	No	Normal	1	7	BPH		Insignificant PCa	2.26	21	0.75	No treatment	26.0	0.26	Discovery
176791	57	8.03	No	Normal	1	9	BPH		Insignificant PCa	5.63	46	0.83	No treatment	49.6	0.16	Discovery
176793	84	6.84	Yes	Normal	2	1	BPH		Insignificant PCa	5.99	54	1.08	No treatment	45.0	0.15	Discovery
176794	67	9.99	Yes	Normal	2	2	BPH		Insignificant PCa	5.97	56	1.44	No treatment	65.0	0.15	Discovery
176795	71	5.13	No	Pathological	1	26	BPH		Insignificant PCa	3.39	45	1.06	No treatment	N/A	N/A	Discovery
176796	56	3.48	Yes	Normal	2	1	PCa	6	Insignificant PCa	13.29	46	0.91	No treatment	33.0	0.11	Discovery
176797	62	3.59	No	Normal	1	3	BPH		Insignificant PCa	4.89	75	2.45	No treatment	57.1	0.06	Discovery
176798	62	4.89	No	Normal	1	5	BPH		Insignificant PCa	8.18	43	0.97	No treatment	39.6	0.12	Discovery
176799	62	8.57	Yes	Normal	3	2	BPH		Insignificant PCa	7.71	38	1.04	No treatment	46.0	0.19	Discovery
176800	81	10.5	Yes	Normal	3	2	BPH		Insignificant PCa	4.42	35	1.13	No treatment	124.5	0.08	Discovery
176801	61	2.31	No	Normal	1	2	BPH		Insignificant PCa	6.44	37	1.07	No treatment	48.0	0.05	Discovery
176802	69	4.67	No	Pathological	1	23	PCa	6	Insignificant PCa	6.69	31	0.96	No treatment	24.0	0.19	Discovery
176805	72	8.00	No	Normal	1	9	PCa	6	Insignificant PCa	3.90	39	0.94	No treatment	42.0	0.19	Discovery
176814	79	7.49	Yes	Pathological	2	6	BPH		Insignificant PCa	5.46	35	1.05	No treatment	32.0	0.23	Discovery
176815	70	4.50	No	Normal	1	4	ASAP		Insignificant PCa	6.04	39	0.93	No treatment	80.0	0.06	Discovery
176816	50	8.25	Yes	Normal	3	2	BPH		Insignificant PCa	8.70	40	0.84	No treatment	101.0	0.08	Discovery
176817	70	7.41	No	Normal	1	8	PCa	3+4	Significant PCa	12.02	24	1.01	No treatment	30.0	0.25	Discovery
176818	57	1.29	No	Pathological	1	5	BPH		Insignificant PCa	11.07	43	0.95	No treatment	28.0	0.05	Discovery
176824	65	6.98	No	Normal	1	7	PCa	6	Insignificant PCa	5.92	44	0.89	No treatment	44.3	0.16	Discovery
176830	75	5.44	No	Normal	1	5	PIN		Insignificant PCa	13.64	31	0.81	No treatment	24.0	0.23	Discovery
176831	51	4.66	No	Normal	1	4	PIN		Insignificant PCa	6.41	37	0.71	No treatment	32.0	0.15	Discovery
176832	60	6.18	No	Normal	1	6	PCa	3+4	Significant PCa	7.33	31	0.79	No treatment	19.0	0.33	Discovery
176834	75	6.57	No	Pathological	1	33	PCa	3+4	Significant PCa	5.69	41	1.22	No treatment	17.0	0.39	Discovery
176835	69	13.39	Yes	Normal	2	2	PIN		Insignificant PCa	9.91	26	0.81	No treatment	66.0	0.20	Discovery
176836	65	6.17	Yes	Normal	3	1	BPH		Insignificant PCa	9.26	40	0.76	No treatment	36.0	0.17	Discovery
176838	66	1.82	No	Normal	1	1	PCa	6	Insignificant PCa	13.93	60	0.81	No treatment	26.0	0.07	Discovery
176839	48	3.34	No	Pathological	1	16	ASAP		Insignificant PCa	7.45	41	0.71	No treatment	20.0	0.17	Discovery
176840	67	4.89	No	Normal	1	5	BPH		Insignificant PCa	9.76	35	0.91	No treatment	23.0	0.21	Discovery
176841	60	6.52	No	Normal	1	7	BPH		Insignificant PCa	15.95	42	0.84	No treatment	26.0	0.25	Discovery
176848	49	4.72	No	Pathological	1	24	PCa	3+4	Significant PCa	11.14	43	0.90	No treatment	33.0	0.14	Discovery
176857	60	3.43	Yes	Pathological	2	3	PCa	3+4	Significant PCa	11.08	46	0.89	No treatment	47.0	0.07	Discovery
176863	65	4.60	No	Normal	1	4	ASAP		Insignificant PCa	16.23	30	0.84	No treatment	64.0	0.07	Discovery
176864	66	3.04	No	Pathological	1	14	PCa	3+4	Significant PCa	4.06	32	0.76	No treatment	17.0	0.18	Discovery
176865	66	3.31	No	Pathological	1	16	PCa	6	Insignificant PCa	8.92	36	0.82	No treatment	17.0	0.19	Discovery
176866	60	4.48	No	Normal	1	4	BPH		Insignificant PCa	12.61	49	1.07	No treatment	20.0	0.22	Discovery
176882	57	6.78	Yes	Normal	3	1	BPH		Insignificant PCa	5.15	42	0.87	No treatment	30.0	0.23	Discovery
176883	61	5.26	No	Normal	1	5	BPH		Insignificant PCa	6.70	32	0.77	No treatment	58.0	0.09	Discovery
176884	67	7.18	No	Pathological	1	36	PIN		Insignificant PCa	2.68	28	0.91	No treatment	63.0	0.11	Discovery
176887	67	6.11	No	Normal	1	6	BPH		Insignificant PCa	7.73	44	0.99	No treatment	42.0	0.15	Discovery
176896	69	4.76	No	Pathological	1	24	PCa	3+4	Significant PCa	10.85	26	1.04	No treatment	25.0	0.19	Discovery
176900	68	13.17	No	Pathological	1	57	PCa	6	Insignificant PCa	3.63	32	0.83	No treatment	16.0	0.82	Discovery
176901	58	3.97	No	Normal	1	3	BPH		Insignificant PCa	2.53	32	0.81	No treatment	23.0	0.17	Discovery
176903	53	2.19	No	Pathological	1	10	PCa	6	Insignificant PCa	5.49	27	0.91	No treatment	14.0	0.16	Discovery
176918	71	5.64	Yes	Normal	2	1	BPH		Insignificant PCa	8.55	39	1.04	No treatment	40.0	0.14	Discovery
176919	62	4.67	No	Normal	1	4	PIN		Insignificant PCa	9.20	43	0.80	No treatment	35.0	0.13	Discovery
176927	74	3.45	No	Normal	1	3	PCa	3+4	Significant PCa	2.43	46	0.79	No treatment	98.0	0.04	Discovery
176943	66	3.94	No	Normal	1	3	PCa	3+4	Significant PCa	3.30	29	1.06	No treatment	22.0	0.18	Discovery
176946	52	6.67	No	Pathological	1	34	PCa	3+4	Significant PCa	7.63	39	0.86	No treatment	N/A	N/A	Discovery
176977	64	9.29	Yes	Normal	2	2	PCa	4+3	Significant PCa	6.17	58	0.93	No treatment	23.0	0.40	Discovery
176984	70	4.14	No	Normal	1	4	PCa	8	Significant PCa	18.74	46	0.94	No treatment	34.0	0.12	Discovery
176994	61	13.98	Yes	Normal	3	3	PCa	4+3	Significant PCa	10.23	46	0.98	No treatment	30.0	0.47	Discovery
177003	71	2.61	No	Normal	1	2	PCa	4+3	Significant PCa	4.14	36	0.92	No treatment	54.0	0.05	Discovery
177012	72	5.45	Yes	Normal	2	1	PCa	3+4	Significant PCa	5.88	30	1.20	No treatment	30.0	0.18	Discovery
177039	80	13.18	No	Pathological	1	N/A	PCa	9 OR 10	Significant PCa	2.76	29	1.01	Received	58.0	0.23	Discovery
177049	63	9.47	Yes	Normal	2	2	PCa	4+3	Significant PCa	6.47	22	0.87	No treatment	46.0	0.21	Discovery
177051	79	7.05	No	Normal	1	7	PCa	4+3	Significant PCa	12.41	27	1.03	No treatment	43.0	0.16	Discovery
177052	68	3.92	No	Normal	1	3	PCa	3+4	Significant PCa	1.81	21	0.70	No treatment	20.0	0.20	Discovery
177053	61	4.04	No	Pathological	1	20	PCa	3+4	Significant PCa	11.50	39	0.97	No treatment	31.2	0.13	Discovery
177055	67	5.22	No	Normal	1	5	PCa	4+3	Significant PCa	6.21	47	1.55	No treatment	16.0	0.33	Discovery
177058	61	6.26	Yes	Normal	2	1	PCa	3+4	Significant PCa	9.83	37	1.08	No treatment	30.0	0.21	Discovery
177071	66	6.08	No	Normal	1	6	BPH		Insignificant PCa	2.92	38	0.88	No treatment	26.9	0.23	Discovery
177201	54	6.35	No	Normal	1	6	PCa	6	Insignificant PCa	6.81	33	1.07	No treatment	15.0	0.42	Discovery
177202	71	6.40	Yes	Normal	2	1	BPH		Insignificant PCa	8.08	41	0.82	No treatment	40.0	0.16	Discovery
177203	59	3.02	No	Normal	1	2	BPH		Insignificant PCa	9.05	32	0.96	No treatment	24.0	0.13	Discovery
177204	76	10.82	No	Normal	1	13	PCa	6	Insignificant PCa	13.08	40	1.06	No treatment	45.0	0.24	Discovery
177206	50	5.03	No	Normal	1	5	BPH		Insignificant PCa	15.49	36	0.89	No treatment	23.0	0.22	Discovery
177207	63	2.53	Yes	Normal	2	1	BPH		Insignificant PCa	5.94	37	0.98	No treatment	21.0	0.12	Discovery
177208	64	4.05	No	Normal	1	4	BPH		Insignificant PCa	11.18	40	0.90	No treatment	35.4	0.11	Discovery
177209	64	7.63	No	Normal	1	8	PCa	3+4	Significant PCa	5.27	77	2.02	No treatment	49.0	0.16	Discovery
177210	74	3.99	No	Normal	1	3	PCa		Insignificant PCa	6.19	34	0.74	No treatment	78.0	0.05	Discovery
177211	54	6.15	Yes	Normal	3	1	BPH		Insignificant PCa	15.60	38	0.95	No treatment	N/A	N/A	Discovery
177212	45	3.39	No	Normal	1	3	BPH		Insignificant PCa	10.90	30	0.75	No treatment	38.0	0.09	Discovery
177213	76	4.39	No	Pathological	1	22	BPH		Insignificant PCa	4.86	35	0.88	No treatment	23.0	0.19	Discovery
177226	55	3.75	No	Normal	1	3	PCa	6	Insignificant PCa	13.05	34	0.88	No treatment	30.0	0.13	Discovery
177227	57	6.5	Yes	Normal	2	1	PCa	3+4	Significant PCa	11.85	41	1.16	No treatment	N/A	N/A	Discovery
177228	57	2.75	No	Pathological	1	13	PCa	6	Insignificant PCa	6.14	56	1.17	No treatment	39.0	0.07	Discovery
177232	68	5.19	No	Pathological	1	26	PCa	9 OR 10	Significant PCa	8.09	41	0.76	No treatment	14.0	0.37	Discovery
177238	75	10.86	No	Pathological	1	50	PCa	8	Significant PCa	9.68	39	1.18	No treatment	24.0	0.45	Discovery
177251	65	3.74	No	Normal	1	3	BPH		Insignificant PCa	5.16	31	0.85	No treatment	34.0	0.11	Discovery
177614	59	5.21	No	Pathological	1	26	BPH		Insignificant PCa	8.79	21	0.67	No treatment	N/A	N/A	Discovery
177616	57	4.66	Yes	Normal	3	1	BPH		Insignificant PCa	4.64	28	0.79	No treatment	36.0	0.13	Discovery
177617	66	6.54	No	Normal	1	7	ASAP		Insignificant PCa	14.27	26	1.00	No treatment	24.9	0.26	Discovery
177618	70	7.04	Yes	Normal	2	1	PIN		Insignificant PCa	8.48	62	0.96	No treatment	34.0	0.21	Discovery
177619	57	10.59	Yes	Pathological	3	8	BPH		Insignificant PCa	10.59	46	1.10	No treatment	80.0	0.13	Discovery
177620	60	5.35	No	Normal	1	5	BPH		Insignificant PCa	9.43	50	1.11	No treatment	60.0	0.09	Discovery
177622	50	9.58	No	Normal	1	11	BPH		Insignificant PCa	4.93	26	0.82	No treatment	33.0	0.29	Discovery
177623	59	3.43	No	Normal	1	3	BPH		Insignificant PCa	8.98	33	1.22	No treatment	50.0	0.07	Discovery
177624	72	10.09	No	Normal	1	12	PCa	3+4	Significant PCa	0.00	38	1.14	No treatment	23.0	0.44	Discovery
177625	70	5.07	No	Normal	1	5	PCa	3+4	Significant PCa	8.17	55	1.06	No treatment	49.5	0.10	Discovery
177626	57	9.06	No	Normal	1	10	PCa	3+4	Significant PCa	9.10	35	0.92	No treatment	32.0	0.28	Discovery
177627	74	12.31	Yes	Normal	2	2	PCa	6	Insignificant PCa	1.81	24	1.06	No treatment	74.0	0.17	Discovery
177628	65	5.91	Yes	Normal	2	1	BPH		Insignificant PCa	5.64	25	0.77	No treatment	41.0	0.14	Discovery
177630	62	8.53	Yes	Pathological	2	6	PCa	4+3	Significant PCa	12.14	43	1.05	No treatment	N/A	N/A	Discovery
177631	64	6.10	No	Normal	1	6	BPH		Insignificant PCa	5.44	38	0.75	No treatment	51.0	0.12	Discovery
177633	76	10.93	No	Normal	1	13	BPH		Insignificant PCa	5.42	43	0.80	No treatment	N/A	N/A	Discovery
177635	63	3.60	No	Normal	1	3	BPH		Insignificant PCa	4.36	28	0.77	No treatment	68.0	0.05	Discovery
177636	67	5.50	No	Normal	1	5	PCa	6	Insignificant PCa	6.32	44	1.09	No treatment	N/A	N/A	Discovery
177637	74	6.32	No	Pathological	1	32	PIN		Insignificant PCa	10.25	76	1.93	No treatment	35.0	0.18	Discovery
177638	52	9.64	No	Pathological	1	46	PCa	6	Insignificant PCa	5.68	40	0.85	No treatment	21.0	0.46	Discovery
177639	54	4.74	No	Normal	1	4	BPH		Insignificant PCa	7.25	38	0.80	No treatment	40.0	0.12	Discovery
177640	56	4.07	No	Normal	1	4	BPH		Insignificant PCa	11.33	36	0.71	No treatment	17.0	0.24	Discovery
177642	55	2.65	No	Normal	1	2	BPH		Insignificant PCa	4.88	32	0.87	No treatment	27.0	0.10	Discovery
177643	69	3.32	No	Pathological	1	16	PCa	3+4	Significant PCa	12.36	43	1.28	No treatment	25.8	0.13	Discovery
177644	61	4.70	No	Normal	1	4	BPH		Insignificant PCa	4.12	38	0.97	No treatment	39.0	0.12	Discovery
177645	70	2.60	No	Normal	1	2	BPH		Insignificant PCa	12.67	30	0.95	No treatment	59.4	0.04	Discovery
177646	74	6.96	No	Normal	1	7	PCa	3+4	Significant PCa	6.31	57	1.23	No treatment	26.0	0.27	Discovery
177647	69	6.54	No	Normal	1	7	PCa	6	Insignificant PCa	12.70	42	0.89	No treatment	30.0	0.22	Discovery
177648	74	10.93	No	Normal	1	13	PCa	6	Insignificant PCa	11.68	53	1.05	No treatment	70.0	0.16	Discovery
177649	71	7.11	No	Normal	1	7	PCa	3+4	Significant PCa	6.82	40	1.13	No treatment	39.0	0.18	Discovery
177651	55	12.08	No	Pathological	1	54	PCa	4+3	Significant PCa	7.18	30	1.09	No treatment	N/A	N/A	Discovery
177652	64	8.21	No	Normal	1	9	BPH		Insignificant PCa	9.28	43	0.98	No treatment	N/A	N/A	Discovery
177653	50	1.92	No	Normal	1	1	BPH		Insignificant PCa	6.80	36	0.93	No treatment	N/A	N/A	Discovery
177654	66	4.40	No	Normal	1	4	PCa	3+4	Significant PCa	8.12	16	1.00	No treatment	15.0	0.29	Discovery
177655	61	5.16	No	Normal	1	5	BPH		Insignificant PCa	6.91	26	0.84	No treatment	26.0	0.20	Discovery
177656	59	3.60	No	Normal	1	3	BPH		Insignificant PCa	8.10	28	0.88	No treatment	33.0	0.11	Discovery
177657	64	7.12	Yes	Normal	3	1	BPH		Insignificant PCa	7.13	38	0.94	No treatment	59.0	0.12	Discovery
177659	61	5.66	No	Normal	1	6	BPH		Insignificant PCa	8.42	47	0.87	No treatment	N/A	N/A	Discovery
177660	72	6.33	No	Normal	1	6	PCa	6	Insignificant PCa	2.77	49	1.22	No treatment	N/A	N/A	Discovery
177661	70	8.21	No	Normal	1	9	PIN		Insignificant PCa	9.61	31	0.95	No treatment	29.6	0.28	Discovery
177770	62	3.30	No	Normal	1	3	BPH		Insignificant PCa	5.29	34	0.89	No treatment	41.0	0.08	Discovery
177771	78	5.66	No	Pathological	1	29	BPH		Insignificant PCa	6.11	40	0.79	No treatment	26.0	0.22	Discovery
177773	64	8.15	No	Normal	1	9	BPH		Insignificant PCa	3.97	36	0.77	No treatment	N/A	N/A	Discovery
177774	67	5.35	No	Normal	1	N/A	BPH		Insignificant PCa	9.20	43	0.91	Received	N/A	N/A	Discovery
177775	67	7.13	Yes	Normal	3	1	BPH		Insignificant PCa	4.77	40	0.85	No treatment	46.0	0.16	Discovery
177777	60	4.40	Yes	Pathological	2	4	BPH		Insignificant PCa	7.51	41	1.37	No treatment	34.0	0.13	Discovery
177778	76	4.08	No	Normal	1	4	PCa	3+4	Significant PCa	6.36	41	0.85	No treatment	34.0	0.12	Discovery
177779	64	7.31	Yes	Normal	2	2	BPH		Insignificant PCa	5.74	41	0.94	No treatment	54.0	0.14	Discovery
177781	72	3.67	Yes	Pathological	2	3	PCa	3+4	Significant PCa	8.13	27	0.8	No treatment	60.0	0.06	Discovery
177782	57	3.24	No	Normal	1	3	BPH		Insignificant PCa	3.81	51	0.91	No treatment	37.0	0.09	Discovery
177783	69	6.71	No	Normal	1	7	PCa	3+4	Significant PCa	6.49	26	0.84	No treatment	14.0	0.48	Discovery
177784	66	3.80	Yes	Normal	3	1	BPH		Insignificant PCa	6.13	40	0.84	No treatment	65.0	0.06	Discovery
177785	66	11.24	No	Normal	1	13	BPH		Insignificant PCa	7.97	34	0.98	No treatment	65.0	0.17	Discovery
177786	69	7.10	No	Normal	1	7	PCa	6	Insignificant PCa	12.25	48	1.08	No treatment	N/A	N/A	Discovery
177787	67	3.64	No	Normal	1	3	BPH		Insignificant PCa	6.64	65	0.94	No treatment	38.0	0.10	Discovery
177788	58	6.55	Yes	Normal	2	1	BPH		Insignificant PCa	2.25	22	0.87	No treatment	N/A	N/A	Discovery
177790	61	4.60	No	Normal	1	4	PCa	6	Insignificant PCa	11.27	48	1.49	No treatment	44.0	0.10	Discovery
177792	54	12.04	Yes	Normal	4	2	BPH		Insignificant PCa	17.20	47	0.99	No treatment	34.0	0.35	Discovery
177793	67	4.78	Yes	Normal	2	1	PIN		Insignificant PCa	2.64	36	0.85	No treatment	49.0	0.10	Discovery
177794	39	3.08	No	Normal	1	2	PIN		Insignificant PCa	12.38	28	0.86	No treatment	20.6	0.15	Discovery
177795	60	8.50	No	Normal	1	9	PCa	6	Insignificant PCa	2.22	27	0.87	No treatment	51.0	0.17	Discovery
177796	70	9.49	Yes	Normal	2	2	BPH		Insignificant PCa	3.67	27	0.84	No treatment	75.0	0.13	Discovery
177797	71	3.80	No	Normal	1	3	BPH		Insignificant PCa	16.90	36	0.85	No treatment	45.0	0.08	Discovery
177799	59	2.81	Yes	Normal	3	N/A	BPH		Insignificant PCa	11.16	43	0.91	Received	48.0	0.06	Discovery
177811	79	8.03	No	Pathological	1	40	PCa	4+3	Significant PCa	5.52	132	5.76	No treatment	43.0	0.19	Discovery
177812	48	10.51	No	Pathological	1	49	PCa	6	Insignificant PCa	14.45	45	1.00	No treatment	35.0	0.30	Discovery
177814	63	9.22	No	Normal	1	10	BPH		Insignificant PCa	10.17	50	0.81	No treatment	50.0	0.18	Discovery
177816	78	4.02	No	Normal	1	N/A	BPH		Insignificant PCa	6.74	45	1.21	Received	40.0	0.10	Discovery
177819	68	5.20	No	Normal	1	5	BPH		Insignificant PCa	7.66	37	0.98	No treatment	50.0	0.10	Discovery
177820	73	3.67	No	Normal	1	3	BPH		Insignificant PCa	11.35	57	0.85	No treatment	N/A	N/A	Discovery
177821	53	4.17	No	Normal	1	4	BPH		Insignificant PCa	0.00	26	0.98	No treatment	26.0	0.16	Discovery
177823	68	3.71	No	Normal	1	3	BPH		Insignificant PCa	6.84	45	0.83	No treatment	28.0	0.13	Discovery
177824	60	4.49	No	Pathological	1	23	PCa	3+4	Significant PCa	3.50	14	0.82	No treatment	22.0	0.20	Discovery
177825	68	4.52	No	Normal	1	4	BPH		Insignificant PCa	5.72	37	0.77	No treatment	33.0	0.14	Discovery
177826	70	8.72	No	Pathological	1	42	PCa	6	Insignificant PCa	8.46	38	0.92	No treatment	26.0	0.34	Discovery
177827	63	5.46	Yes	Normal	2	1	BPH		Insignificant PCa	6.53	33	0.85	No treatment	73.0	0.07	Discovery
177828	50	4.83	No	Normal	1	4	BPH		Insignificant PCa	6.90	33	0.83	No treatment	18.0	0.27	Discovery
177829	50	10.91	No	Normal	1	13	PIN		Insignificant PCa	10.06	34	0.83	No treatment	16.0	0.68	Discovery
177854	74	10.61	No	Normal	1	12	BPH		Insignificant PCa	7.57	38	0.98	No treatment	52.0	0.20	Discovery
177943	37	3.51	No	Normal	1	3	BPH		Insignificant PCa	7.52	46	0.99	No treatment	29.0	0.12	Discovery
177944	58	6.57	No	Normal	1	7	BPH		Insignificant PCa	10.02	37	0.82	No treatment	62.0	0.11	Discovery
177946	60	5.07	No	Normal	1	5	BPH		Insignificant PCa	10.43	38	0.89	No treatment	22.0	0.23	Discovery
177947	56	4.97	No	Normal	1	5	BPH		Insignificant PCa	3.92	53	0.94	No treatment	25.0	0.20	Discovery
177948	61	4.67	No	Normal	1	4	BPH		Insignificant PCa	16.01	30	0.77	No treatment	36.0	0.13	Discovery
177949	63	5.00	No	Normal	1	5	PCa	3+4	Significant PCa	4.59	38	0.83	No treatment	36.0	0.14	Discovery
177950	72	5.66	No	Normal	1	6	BPH		Insignificant PCa	15.23	22	0.70	No treatment	30.0	0.19	Discovery
177951	66	6.52	No	Normal	1	7	PCa	6	Insignificant PCa	10.97	59	0.98	No treatment	60.0	0.11	Discovery
177952	61	3.10	No	Normal	1	2	PCa	3+4	Significant PCa	1.92	43	0.88	No treatment	21.0	0.15	Discovery
177964	57	4.42	No	Normal	1	4	BPH		Insignificant PCa	21.01	30	1.05	No treatment	36.0	0.12	Discovery
177970	72	3.33	No	Pathological	1	16	PCa	8	Significant PCa	11.22	41	0.77	No treatment	21.0	0.16	Discovery
177971	66	3.10	No	Normal	1	2	BPH		Insignificant PCa	6.99	42	1.01	No treatment	19.0	0.16	Discovery
178002	64	5.30	No	Pathological	1	27	PCa	3+4	Significant PCa	9.54	44	1.11	No treatment	20.0	0.27	Discovery
178004	57	7.06	No	Normal	1	7	BPH		Insignificant PCa	7.48	20	1.00	No treatment	21.0	0.34	Discovery
178021	70	6.61	No	Normal	1	7	BPH		Insignificant PCa	9.04	49	1.42	No treatment	21.0	0.31	Discovery
178049	58	3.75	No	Normal	1	3	PCa	6	Insignificant PCa	7.81	39	0.87	No treatment	27.0	0.14	Discovery
178050	57	3.79	Yes	Normal	2	1	BPH		Insignificant PCa	10.23	34	0.83	No treatment	27.2	0.14	Discovery
178326	64	6.35	No	Normal	1	6	PCa	6	Insignificant PCa	11.81	39	0.83	No treatment	27.0	0.24	Discovery
* Abbreviations: ASAP, Atypical Small Acinar Proliferation; BPH, Benign Prostatic Hyperplasia; CE-MS, Capillary Electrophoresis coupled to Mass Spectrometry; DRE, Digital Rectal Examination; PCa, Prostate Cancer; PIN, Prostatic Intraepithelial Neoplasia; PSA, Prostatic Specific Antigen

## Sheet: Sup. Table 1_Validation phase
Supplementary Table S1. Spreadsheet 2: Clinical and biochemical variables for the full list of 280 patients included in the validation phase.
CE-MS ID	Age (years)	PSA (ng/ml)	Previous biopsy	DRE result	Number of biopsies	ERSPC/ High grade (PSA,DRE,Previous biopsy)	Diagnosis	Gleason Score	Group	Creatinine urinary (mmol/L)	Serum urea	Serum creatinine (mg/dl)	5a-reductase treatment	Prostate volume (TRUS)	PSA density (ng/ml2)	Study Phase
176104	58	3.35	No	Normal	1	3	PCa	3+4	Significant PCa	2.54	28	0.92	No treatment	30.0	0.11	Validation
176108	78	7.46	No	Pathological	1	37	PCa	4+3	Significant PCa	6.96	30	0.78	No treatment	21.9	0.34	Validation
176136	70	2.73	No	Normal	1	N/A	PCa	3+4	Significant PCa	13.83	48	1.09	Received	46.3	0.06	Validation
176164	68	7.96	No	Normal	1	9	PCa	3+4	Significant PCa	3.40	47	0.90	No treatment	21.8	0.37	Validation
176188	77	3.02	No	Normal	1	2	PCa	8	Significant PCa	11.55	49	0.94	No treatment	56.0	0.05	Validation
176189	60	6.91	No	Normal	1	7	PCa	4+3	Significant PCa	11.73	41	0.94	No treatment	30.0	0.23	Validation
176193	50	3.75	No	Normal	1	3	PCa	3+4	Significant PCa	12.90	48	0.93	No treatment	18.0	0.21	Validation
176205	59	6.51	No	Normal	1	7	PCa	3+4	Significant PCa	9.29	42	0.92	No treatment	N/A	N/A	Validation
176212	76	6.77	No	Normal	1	7	PCa	4+3	Significant PCa	7.18	36	0.91	No treatment	18.0	0.38	Validation
176364	72	7.12	No	Normal	1	7	PCa	4+3	Significant PCa	6.99	60	1.41	No treatment	40.0	0.18	Validation
176367	80	11.6	No	Pathological	1	52	PCa	9 OR 10	Significant PCa	12.98	36	0.96	No treatment	110.0	0.11	Validation
176394	70	2.69	No	Pathological	1	12	PCa	3+4	Significant PCa	17.92	45	1.00	No treatment	40.0	0.07	Validation
176398	65	9.35	No	Normal	1	11	PCa	3+4	Significant PCa	5.85	49	0.98	No treatment	54.0	0.17	Validation
176404	69	9.44	No	Pathological	1	45	PCa	4+3	Significant PCa	14.55	38	0.78	No treatment	N/A	N/A	Validation
176406	60	9.61	No	Normal	1	11	PCa	3+4	Significant PCa	10.34	37	0.88	No treatment	N/A	N/A	Validation
176435	71	8.24	No	Normal	1	9	PCa	8	Significant PCa	4.88	56	0.79	No treatment	40.0	0.21	Validation
176842	74	5.36	No	Normal	1	5	BPH		Insignificant PCa	11.30	30	1.31	No treatment	35.0	0.15	Validation
176843	61	3.40	No	Normal	1	3	BPH		Insignificant PCa	20.38	42	1.15	No treatment	34.0	0.10	Validation
176845	65	4.10	No	Normal	1	4	PCa	6	Insignificant PCa	5.80	34	0.82	No treatment	45.0	0.09	Validation
176846	66	3.33	No	Normal	1	3	PCa	6	Insignificant PCa	9.15	28	0.89	No treatment	31.0	0.11	Validation
176847	73	3.49	No	Normal	1	N/A	BPH		Insignificant PCa	8.29	71	1.48	Received	38.0	0.09	Validation
176849	74	3.38	No	Normal	1	3	ASAP		Insignificant PCa	9.14	41	0.90	No treatment	29.0	0.12	Validation
176850	71	4.06	No	Normal	1	4	BPH		Insignificant PCa	10.09	60	1.03	No treatment	36.0	0.11	Validation
176851	69	5.58	No	Pathological	1	28	PCa	6	Insignificant PCa	4.61	24	0.95	No treatment	31.0	0.18	Validation
176852	60	4.39	Yes	Normal	3	1	PIN		Insignificant PCa	15.05	34	0.85	No treatment	28.0	0.16	Validation
176853	67	11.37	No	Pathological	1	52	BPH		Insignificant PCa	8.75	50	0.88	No treatment	39.0	0.29	Validation
176854	55	6.29	No	Normal	1	6	BPH		Insignificant PCa	6.60	30	1.03	No treatment	28.0	0.22	Validation
176856	72	4.60	No	Pathological	1	23	PCa	6	Insignificant PCa	10.81	59	1.04	No treatment	32.0	0.14	Validation
176858	59	4.18	No	Normal	1	4	PCa	6	Insignificant PCa	14.93	48	1.16	No treatment	N/A	N/A	Validation
176859	65	6.99	Yes	Normal	2	1	PCa	6	Insignificant PCa	5.47	45	1.14	No treatment	N/A	N/A	Validation
176888	54	3.49	No	Normal	1	3	BPH		Insignificant PCa	8.63	38	1.02	No treatment	23.0	0.15	Validation
176889	70	2.59	No	Pathological	1	12	PCa	6	Insignificant PCa	10.43	36	0.99	No treatment	29.4	0.09	Validation
176891	61	6.20	No	Normal	1	6	BPH		Insignificant PCa	7.35	38	0.96	No treatment	29.0	0.21	Validation
176892	61	13.78	No	Pathological	1	58	BPH		Insignificant PCa	8.19	26	0.74	No treatment	16.9	0.82	Validation
176893	39	10.29	No	Pathological	1	48	BPH		Insignificant PCa	4.77	21	0.92	No treatment	20.6	0.50	Validation
176894	52	3.47	No	Normal	1	3	BPH		Insignificant PCa	4.49	23	0.85	No treatment	17.6	0.20	Validation
176895	55	4.40	Yes	Normal	2	1	BPH		Insignificant PCa	2.24	29	0.79	No treatment	27.0	0.16	Validation
176897	55	5.12	Yes	Normal	2	1	BPH		Insignificant PCa	14.25	32	0.96	No treatment	30.0	0.17	Validation
176898	66	5.01	No	Pathological	1	25	ASAP		Insignificant PCa	2.75	29	0.90	No treatment	N/A	N/A	Validation
176921	64	1.53	No	Normal	1	N/A	BPH		Insignificant PCa	4.75	44	0.98	Received	34.0	0.05	Validation
176924	64	2.34	Yes	Normal	3	1	BPH		Insignificant PCa	8.42	34	0.84	No treatment	28.0	0.08	Validation
176925	66	8.64	No	Normal	1	10	BPH		Insignificant PCa	5.46	37	0.94	No treatment	37.0	0.23	Validation
176928	73	3.20	Yes	Normal	2	1	PIN		Insignificant PCa	4.91	25	0.90	No treatment	N/A	N/A	Validation
176929	52	3.62	No	Normal	1	3	BPH		Insignificant PCa	8.08	36	1.00	No treatment	29.0	0.12	Validation
176930	69	4.97	No	Normal	1	5	BPH		Insignificant PCa	13.78	41	1.07	No treatment	27.0	0.18	Validation
176932	60	3.78	No	Normal	1	3	BPH		Insignificant PCa	13.93	42	0.90	No treatment	25.0	0.15	Validation
176941	58	4.01	No	Normal	1	3	BPH		Insignificant PCa	6.99	27	0.94	No treatment	50.0	0.08	Validation
176944	63	6.66	Yes	Normal	3	1	BPH		Insignificant PCa	3.65	29	1.03	No treatment	42.4	0.16	Validation
176945	56	6.92	No	Normal	1	7	BPH		Insignificant PCa	6.61	40	1.78	No treatment	54.5	0.13	Validation
176975	67	7.19	No	Pathological	1	36	BPH		Insignificant PCa	0.99	42	1.55	No treatment	N/A	N/A	Validation
176978	61	5.17	Yes	Normal	2	1	BPH		Insignificant PCa	5.05	28	0.85	No treatment	N/A	N/A	Validation
176981	72	6.19	No	Normal	1	6	BPH		Insignificant PCa	0.00	48	1.15	No treatment	53.0	0.12	Validation
176982	74	6.11	Yes	Normal	2	1	PIN		Insignificant PCa	0.06	58	0.88	No treatment	62.0	0.10	Validation
176983	56	3.42	No	Normal	1	3	BPH		Insignificant PCa	7.89	42	0.81	No treatment	26.0	0.13	Validation
176995	74	11.66	Yes	Normal	2	2	BPH		Insignificant PCa	9.31	42	0.85	No treatment	29.0	0.40	Validation
176996	47	4.69	No	Normal	1	4	PCa	6	Insignificant PCa	8.52	39	1.19	No treatment	24.0	0.20	Validation
176997	48	4.69	No	Normal	1	4	BPH		Insignificant PCa	6.08	26	0.88	No treatment	24.0	0.20	Validation
176998	61	9.55	Yes	Pathological	3	7	PCa	6	Insignificant PCa	16.69	30	0.99	No treatment	27.0	0.35	Validation
176999	58	8.57	No	Normal	1	9	BPH		Insignificant PCa	5.99	38	0.91	No treatment	17.0	0.50	Validation
177002	59	4.11	No	Normal	1	4	PCa		Insignificant PCa	11.87	37	1.03	No treatment	29.0	0.14	Validation
177004	54	4.72	No	Normal	1	4	BPH		Insignificant PCa	0.00	44	0.96	No treatment	52.0	0.09	Validation
177011	52	8.48	Yes	Normal	3	2	BPH		Insignificant PCa	10.51	35	1.23	No treatment	N/A	N/A	Validation
177013	72	6.99	Yes	Normal	3	1	PCa	6	Insignificant PCa	8.33	27	0.76	No treatment	65.0	0.11	Validation
177014	60	4.60	No	Normal	1	4	BPH		Insignificant PCa	11.31	30	1.02	No treatment	31.0	0.15	Validation
177037	68	4.62	No	Normal	1	4	BPH		Insignificant PCa	0.53	33	0.86	No treatment	32.0	0.14	Validation
177040	65	4.43	No	Pathological	1	22	PCa	6	Insignificant PCa	7.92	31	0.93	No treatment	30.1	0.15	Validation
177041	74	3.18	No	Normal	1	3	BPH		Insignificant PCa	8.29	39	1.07	No treatment	47.0	0.07	Validation
177042	57	4.30	No	Normal	1	4	BPH		Insignificant PCa	9.52	33	0.72	No treatment	62.0	0.07	Validation
177045	60	4.47	No	Normal	1	4	BPH		Insignificant PCa	13.03	40	0.89	No treatment	23.0	0.19	Validation
177046	58	4.39	Yes	Normal	2	1	BPH		Insignificant PCa	4.32	23	0.77	No treatment	42.0	0.10	Validation
177047	66	5.08	Yes	Normal	2	N/A	BPH		Insignificant PCa	11.47	51	0.73	Received	45.0	0.11	Validation
177050	53	5.03	No	Normal	1	5	BPH		Insignificant PCa	11.79	49	0.96	No treatment	60.0	0.08	Validation
177054	64	4.97	No	Pathological	1	25	BPH		Insignificant PCa	4.75	30	0.83	No treatment	28.0	0.18	Validation
177056	54	5.75	Yes	Normal	2	1	ASAP		Insignificant PCa	5.12	28	0.86	No treatment	37.0	0.16	Validation
177057	76	6.24	No	Normal	1	6	BPH		Insignificant PCa	3.73	37	1.07	No treatment	42.0	0.15	Validation
177059	49	4.63	No	Normal	1	4	BPH		Insignificant PCa	8.82	41	0.97	No treatment	23.0	0.20	Validation
177074	51	10.77	Yes	Normal	5	2	BPH		Insignificant PCa	10.74	42	0.86	No treatment	43.0	0.25	Validation
177075	65	5.53	No	Normal	1	5	BPH		Insignificant PCa	9.94	55	0.86	No treatment	N/A	N/A	Validation
177076	62	14.65	Yes	Normal	2	3	BPH		Insignificant PCa	3.67	37	0.74	No treatment	N/A	N/A	Validation
177077	77	1.67	No	Pathological	1	7	BPH		Insignificant PCa	8.51	46	1.03	No treatment	N/A	N/A	Validation
177079	61	4.66	No	Normal	1	4	PIN		Insignificant PCa	14.53	45	1.18	No treatment	40.0	0.12	Validation
177080	65	7.63	No	Normal	1	8	BPH		Insignificant PCa	10.29	47	1.17	No treatment	36.0	0.21	Validation
177087	60	2.49	No	Pathological	1	11	BPH		Insignificant PCa	0.00	30	0.88	No treatment	24.0	0.10	Validation
177191	75	9.34	No	Normal	1	11	ASAP		Insignificant PCa	3.21	86	1.93	No treatment	35.0	0.27	Validation
177192	67	3.63	No	Normal	1	3	BPH		Insignificant PCa	6.61	37	0.98	No treatment	32.0	0.11	Validation
177193	62	3.32	No	Normal	1	3	PCa	6	Insignificant PCa	8.53	55	0.81	No treatment	23.0	0.14	Validation
177195	53	6.47	No	Normal	1	7	BPH		Insignificant PCa	14.83	41	0.94	No treatment	27.0	0.24	Validation
177196	70	5.21	No	Pathological	1	26	PCa	6	Insignificant PCa	10.97	48	0.98	No treatment	28.0	0.19	Validation
177198	47	4.32	No	Normal	1	4	BPH		Insignificant PCa	4.13	26	0.78	No treatment	21.0	0.21	Validation
177230	75	8.02	No	Normal	1	9	BPH		Insignificant PCa	5.59	35	0.86	No treatment	65.0	0.12	Validation
177236	69	8.40	No	Normal	1	9	BPH		Insignificant PCa	3.39	29	0.71	No treatment	23.0	0.37	Validation
177600	60	9.83	No	Normal	1	11	BPH		Insignificant PCa	8.33	45	0.90	No treatment	N/A	N/A	Validation
177601	51	3.63	No	Normal	1	3	BPH		Insignificant PCa	9.20	36	0.83	No treatment	30.0	0.12	Validation
177602	56	3.54	No	Normal	1	3	BPH		Insignificant PCa	6.82	30	0.83	No treatment	34.0	0.10	Validation
177603	72	5.40	No	Pathological	1	27	BPH		Insignificant PCa	7.34	52	0.81	No treatment	40.7	0.13	Validation
177604	56	5.29	No	Normal	1	5	BPH		Insignificant PCa	10.72	49	0.95	No treatment	45.5	0.12	Validation
177605	62	6.35	Yes	Normal	2	1	BPH		Insignificant PCa	5.55	32	0.87	No treatment	N/A	N/A	Validation
177608	54	4.72	No	Normal	1	4	ASAP		Insignificant PCa	5.00	34	0.96	No treatment	48.0	0.10	Validation
177609	70	4.12	Yes	Normal	2	1	BPH		Insignificant PCa	8.31	47	0.86	No treatment	34.0	0.12	Validation
177610	57	14.26	No	Normal	1	18	BPH		Insignificant PCa	10.19	34	1.03	No treatment	34.0	0.42	Validation
177611	56	3.72	No	Normal	1	3	PCa	6	Insignificant PCa	6.98	34	0.94	No treatment	21.0	0.18	Validation
177612	61	4.09	No	Normal	1	4	BPH		Insignificant PCa	9.66	45	0.82	No treatment	58.0	0.07	Validation
177613	61	6.29	No	Normal	1	6	PCa	6	Insignificant PCa	8.27	46	0.79	No treatment	32.0	0.20	Validation
177634	63	4.25	No	Normal	1	4	PIN		Insignificant PCa	12.26	33	0.85	No treatment	27.0	0.16	Validation
177832	65	6.71	No	Normal	1	7	PCa	8	Significant PCa	9.78	53	0.98	No treatment	29.7	0.23	Validation
177833	56	9.05	Yes	Normal	2	2	PCa	6	Insignificant PCa	7.34	55	0.82	No treatment	43.5	0.21	Validation
177834	61	9.98	Yes	Normal	2	2	PCa	6	Insignificant PCa	8.64	40	0.82	No treatment	43.6	0.23	Validation
177835	54	2.55	No	Normal	1	2	BPH		Insignificant PCa	7.11	43	0.81	No treatment	47.0	0.05	Validation
177836	59	7.07	Yes	Normal	2	1	BPH		Insignificant PCa	5.32	25	0.78	No treatment	44.0	0.16	Validation
177848	62	4.82	No	Normal	1	4	BPH		Insignificant PCa	13.75	29	1.10	No treatment	51.0	0.09	Validation
177849	56	5.76	No	Normal	1	6	BPH		Insignificant PCa	9.13	36	0.80	No treatment	26.0	0.22	Validation
177850	65	14.39	Yes	Normal	2	3	BPH		Insignificant PCa	6.87	32	1.03	No treatment	100.0	0.14	Validation
177851	70	5.05	Yes	Normal	3	1	BPH		Insignificant PCa	8.29	27	0.85	No treatment	41.0	0.12	Validation
177853	58	4.67	No	Normal	1	4	BPH		Insignificant PCa	12.18	28	0.87	No treatment	N/A	N/A	Validation
177856	57	6.31	No	Normal	1	6	BPH		Insignificant PCa	10.45	32	0.75	No treatment	23.6	0.27	Validation
177867	68	3.26	No	Normal	1	3	PCa	6	Insignificant PCa	3.95	32	0.75	No treatment	38.0	0.09	Validation
177885	62	6.68	No	Normal	1	7	PIN		Insignificant PCa	8.58	38	1.30	No treatment	28.0	0.24	Validation
177906	57	6.07	Yes	Normal	2	1	BPH		Insignificant PCa	5.06	30	0.82	No treatment	34.6	0.18	Validation
177915	57	2.51	No	Normal	1	2	BPH		Insignificant PCa	2.90	33	0.78	No treatment	91.0	0.03	Validation
177972	55	3.95	No	Normal	1	3	ASAP		Insignificant PCa	7.59	33	1.14	No treatment	48.0	0.08	Validation
177973	58	2.24	No	Normal	1	2	BPH		Insignificant PCa	9.24	32	0.89	No treatment	43.0	0.05	Validation
177980	75	3.13	Yes	Pathological	2	3	BPH		Insignificant PCa	8.07	42	1.12	No treatment	32.7	0.10	Validation
177981	65	5.70	No	Normal	1	6	BPH		Insignificant PCa	12.28	39	1.08	No treatment	50.0	0.11	Validation
177982	55	10.76	Yes	Normal	4	2	BPH		Insignificant PCa	6.36	49	0.97	No treatment	34.0	0.32	Validation
177983	63	6.74	Yes	Normal	3	1	BPH		Insignificant PCa	12.54	31	0.86	No treatment	60.0	0.11	Validation
177995	64	6.10	Yes	Normal	2	1	BPH		Insignificant PCa	11.74	36	0.83	No treatment	76.0	0.08	Validation
178003	61	9.76	No	Normal	1	11	BPH		Insignificant PCa	9.85	32	1.00	No treatment	N/A	N/A	Validation
178011	61	4.45	Yes	Normal	2	1	BPH		Insignificant PCa	14.15	38	0.90	No treatment	37.0	0.12	Validation
178052	51	2.80	No	Pathological	1	13	BPH		Insignificant PCa	10.17	41	1.04	No treatment	N/A	N/A	Validation
178053	70	4.72	No	Normal	1	4	BPH		Insignificant PCa	7.25	26	0.90	No treatment	41.0	0.12	Validation
178054	72	7.88	Yes	Normal	2	2	BPH		Insignificant PCa	6.31	62	0.86	No treatment	N/A	N/A	Validation
178055	60	4.68	No	Normal	1	4	ASAP		Insignificant PCa	4.03	45	1.03	No treatment	25.0	0.19	Validation
178056	53	2.61	No	Normal	1	2	ASAP		Insignificant PCa	3.38	21	0.82	No treatment	27.0	0.10	Validation
178057	70	6.40	No	Normal	1	6	BPH		Insignificant PCa	3.28	33	0.95	No treatment	52.0	0.12	Validation
178060	65	11.69	Yes	Normal	3	2	BPH		Insignificant PCa	8.60	49	1.06	No treatment	49.5	0.24	Validation
178061	56	5.72	No	Normal	1	6	BPH		Insignificant PCa	4.58	41	0.75	No treatment	42.0	0.14	Validation
178071	77	6.19	No	Normal	1	6	BPH		Insignificant PCa	7.32	21	0.72	No treatment	96.0	0.06	Validation
178072	62	4.27	Yes	Normal	3	1	BPH		Insignificant PCa	7.64	43	1.00	No treatment	37.0	0.12	Validation
178082	71	5.68	No	Normal	1	6	BPH		Insignificant PCa	15.33	29	0.96	No treatment	46.0	0.12	Validation
178083	65	9.57	Yes	Normal	2	2	BPH		Insignificant PCa	9.21	28	0.85	No treatment	138.0	0.07	Validation
178084	74	8.94	No	Pathological	1	43	PCa	3+4	Significant PCa	9.91	31	0.85	No treatment	32.0	0.28	Validation
178153	62	4.20	No	Normal	1	4	BPH		Insignificant PCa	15.64	59	1.07	No treatment	36.0	0.12	Validation
178154	59	4.13	No	Normal	1	4	BPH		Insignificant PCa	23.56	37	0.99	No treatment	39.0	0.11	Validation
178155	54	4.64	No	Normal	1	4	BPH		Insignificant PCa	7.30	30	0.82	No treatment	36.0	0.13	Validation
178160	83	3.10	No	Normal	1	2	BPH		Insignificant PCa	9.00	40	0.96	No treatment	80.0	0.04	Validation
178161	72	6.80	Yes	Pathological	2	5	BPH		Insignificant PCa	7.03	49	0.90	No treatment	55.0	0.12	Validation
178162	56	2.74	Yes	Normal	3	1	PCa	6	Insignificant PCa	13.20	43	0.81	No treatment	22.0	0.12	Validation
178163	56	3.89	Yes	Normal	2	1	ASAP		Insignificant PCa	1.79	21	0.69	No treatment	37.7	0.10	Validation
178165	78	2.46	No	Pathological	1	11	BPH		Insignificant PCa	13.38	46	0.99	No treatment	30.0	0.08	Validation
178172	53	3.79	No	Normal	1	3	BPH		Insignificant PCa	10.30	25	1.00	No treatment	29.7	0.13	Validation
178173	45	3.24	No	Normal	1	3	BPH		Insignificant PCa	18.92	35	0.87	No treatment	N/A	N/A	Validation
178174	73	2.56	No	Normal	1	2	PIN		Insignificant PCa	11.37	40	1.01	No treatment	64.2	0.04	Validation
178175	62	5.92	No	Pathological	1	30	PCa	3+4	Significant PCa	9.06	26	0.96	No treatment	14.0	0.42	Validation
178177	64	8.13	No	Pathological	1	40	BPH		Insignificant PCa	9.42	27	0.81	No treatment	52.0	0.16	Validation
178178	71	5.01	No	Normal	1	5	PCa	3+4	Significant PCa	0.65	35	1.07	No treatment	33.0	0.15	Validation
178179	62	7.08	Yes	Normal	2	1	BPH		Insignificant PCa	7.03	40	0.75	No treatment	57.0	0.12	Validation
178180	66	5.79	No	Normal	1	6	BPH		Insignificant PCa	7.62	42	0.80	No treatment	N/A	N/A	Validation
178181	66	7.32	Yes	Pathological	2	6	BPH		Insignificant PCa	3.90	31	1.04	No treatment	35.0	0.21	Validation
178182	54	4.03	Yes	Normal	2	1	BPH		Insignificant PCa	16.04	30	0.81	No treatment	N/A	N/A	Validation
178183	65	10.21	No	Normal	1	12	PCa	6	Insignificant PCa	17.84	53	0.84	No treatment	40.0	0.26	Validation
178184	62	3.06	No	Normal	1	2	BPH		Insignificant PCa	17.84	44	0.98	No treatment	40.0	0.08	Validation
178185	70	5.07	No	Normal	1	5	BPH		Insignificant PCa	4.22	50	1.61	No treatment	62.0	0.08	Validation
178187	66	12.5	Yes	Normal	2	2	BPH		Insignificant PCa	9.51	29	0.89	No treatment	38.0	0.33	Validation
178188	71	4.70	No	Normal	1	4	PCa	6	Insignificant PCa	8.01	43	0.79	No treatment	30.7	0.15	Validation
178190	73	2.43	Yes	Normal	2	1	BPH		Insignificant PCa	6.62	33	1.01	No treatment	36.0	0.07	Validation
178191	62	3.44	No	Normal	1	3	BPH		Insignificant PCa	6.04	46	0.82	No treatment	44.0	0.08	Validation
178192	49	3.68	No	Normal	1	3	BPH		Insignificant PCa	9.06	45	0.82	No treatment	36.0	0.10	Validation
178193	54	4.02	No	Normal	1	3	BPH		Insignificant PCa	8.49	26	0.87	No treatment	26.0	0.15	Validation
178194	69	3.35	No	Normal	1	3	BPH		Insignificant PCa	8.06	22	0.92	No treatment	40.0	0.08	Validation
178196	77	12.67	Yes	Normal	2	2	PCa	3+4	Significant PCa	1.93	27	1.09	No treatment	101.4	0.12	Validation
178197	59	5.42	No	Pathological	1	27	PCa	3+4	Significant PCa	7.33	38	0.82	No treatment	21.24	0.26	Validation
178198	69	4.98	No	Normal	1	5	PCa	3+4	Significant PCa	9.17	44	0.77	No treatment	26.46	0.19	Validation
178199	62	3.80	No	Normal	1	3	BPH		Insignificant PCa	14.54	24	0.81	No treatment	29.54	0.13	Validation
178204	63	5.10	No	Normal	1	5	BPH		Insignificant PCa	5.30	28	0.99	No treatment	91.0	0.06	Validation
178209	65	3.39	No	Normal	1	3	PCa	3+4	Significant PCa	9.00	33	0.73	No treatment	N/A	N/A	Validation
178210	56	4.85	No	Normal	1	5	BPH		Insignificant PCa	5.71	35	0.84	No treatment	45.0	0.11	Validation
178211	59	4.21	No	Normal	1	4	PCa	6	Insignificant PCa	11.30	32	1.00	No treatment	29.0	0.15	Validation
178212	65	10.96	No	Normal	1	13	PCa	3+4	Significant PCa	8.51	39	0.93	No treatment	40.0	0.27	Validation
178213	70	4.99	No	Normal	1	5	BPH		Insignificant PCa	7.98	52	0.82	No treatment	69.0	0.07	Validation
178219	64	5.78	No	Pathological	1	29	PCa	4+3	Significant PCa	13.61	37	0.81	No treatment	20.0	0.29	Validation
178224	67	4.54	No	Normal	1		PIN		Insignificant PCa	4.57	29	0.76	Received	39.4	0.12	Validation
178287	56	12.53	No	Normal	1	15	PCa	4+3	Significant PCa	10.54	33	0.91	No treatment	N/A	N/A	Validation
178288	60	5.49	No	Normal	1	5	BPH		Insignificant PCa	16.71	32	0.86	No treatment	37.8	0.15	Validation
178289	71	3.33	No	Normal	1	3	PIN		Insignificant PCa	3.87	38	0.90	No treatment	49.0	0.07	Validation
178290	69	3.92	No	Normal	1	3	PCa	3+4	Significant PCa	7.96	47	1.14	No treatment	24.0	0.16	Validation
178291	67	1.86	No	Normal	1	1	ASAP		Insignificant PCa	11.39	31	0.99	No treatment	44.0	0.04	Validation
178292	70	4.49	No	Normal	1	4	PCa	4+3	Significant PCa	7.86	49	0.91	No treatment	29.0	0.15	Validation
178293	70	6.11	No	Normal	1	6	PCa	6	Insignificant PCa	5.59	44	1.04	No treatment	38.0	0.16	Validation
178294	65	11.80	No	Normal	1	14	BPH		Insignificant PCa	6.04	29	0.99	No treatment	81.0	0.15	Validation
178303	66	10.67	Yes	Normal	3	2	PIN		Insignificant PCa	5.65	41	0.90	No treatment	70.0	0.15	Validation
178304	67	1.63	No	Normal	1	1	BPH		Insignificant PCa	4.15	30	0.87	No treatment	20.0	0.08	Validation
178306	77	6.12	No	Normal	1	6	PCa		Insignificant PCa	14.33	38	0.99	No treatment	29.46	0.21	Validation
178307	59	4.48	No	Normal	1	4	ASAP		Insignificant PCa	8.68	25	1.02	No treatment	53.64	0.08	Validation
178313	68	8.56	Yes	Normal	2	2	BPH		Insignificant PCa	8.79	33	0.69	No treatment	42.0	0.20	Validation
178314	69	7.36	No	Normal	1	8	PCa	3+4	Significant PCa	5.50	23	0.71	No treatment	14.0	0.53	Validation
178318	54	4.95	No	Normal	1	5	BPH		Insignificant PCa	6.00	29	1.00	No treatment	28.22	0.18	Validation
178320	65	8.64	No	Normal	1	10	PCa	3+4	Significant PCa	8.68	43	1.03	No treatment	50.0	0.17	Validation
178324	76	5.43	Yes	Normal	3	1	BPH		Insignificant PCa	2.37	54	0.89	No treatment	N/A	N/A	Validation
178325	54	3.89	No	Normal	1	3	PCa	8	Significant PCa	5.56	38	0.91	No treatment	15.0	0.26	Validation
178328	59	4.88	Yes	Normal	2	1	BPH		Insignificant PCa	16.92	43	0.73	No treatment	36.0	0.14	Validation
178329	64	1.38	No	Normal	1	1	BPH		Insignificant PCa	1.99	29	0.95	No treatment	34.0	0.04	Validation
178331	63	2.98	No	Normal	1	2	PCa	6	Insignificant PCa	7.76	38	1.04	No treatment	40.0	0.07	Validation
178334	54	4.43	No	Normal	1	4	BPH		Insignificant PCa	8.28	42	0.79	No treatment	45.0	0.10	Validation
178351	49	4.99	No	Normal	1	5	BPH		Insignificant PCa	8.84	36	0.95	No treatment	34.8	0.14	Validation
178352	75	4.05	No	Normal	1	4	PCa	3+4	Significant PCa	6.52	48	1.03	No treatment	27.3	0.15	Validation
178353	64	3.49	No	Normal	1	3	PCa	3+4	Significant PCa	7.08	28	0.80	No treatment	N/A	N/A	Validation
178354	69	4.70	No	Normal	1	4	PCa	3+4	Significant PCa	11.15	35	0.75	No treatment	47.0	0.10	Validation
178355	62	6.31	Yes	Normal	2	1	ASAP		Insignificant PCa	9.93	33	0.84	No treatment	60.0	0.11	Validation
178356	71	5.41	No	Normal	1	5	BPH		Insignificant PCa	7.14	38	0.91	No treatment	45.0	0.12	Validation
178359	62	8.41	Yes	Normal	2	2	BPH		Insignificant PCa	6.88	33	0.89	No treatment	52.0	0.16	Validation
178361	51	4.78	No	Normal	1	4	BPH		Insignificant PCa	9.81	34	1.07	No treatment	N/A	N/A	Validation
178362	75	4.29	No	Normal	1	4	BPH		Insignificant PCa	11.82	29	0.87	No treatment	51.0	0.08	Validation
178363	78	7.37	No	Pathological	1	37	PCa	3+4	Significant PCa	19.49	51	1.59	No treatment	28.0	0.26	Validation
178364	69	4.12	No	Normal	1	4	BPH		Insignificant PCa	8.72	41	0.75	No treatment	38.0	0.11	Validation
178366	57	3.13	No	Normal	1	2	BPH		Insignificant PCa	0.55	26	0.81	No treatment	24.0	0.13	Validation
178367	63	5.16	Yes	Normal	2	1	BPH		Insignificant PCa	8.62	43	0.82	No treatment	N/A	N/A	Validation
178368	61	3.71	Yes	Normal	2	1	BPH		Insignificant PCa	6.78	27	0.92	No treatment	N/A	N/A	Validation
178369	65	4.22	No	Normal	1	4	BPH		Insignificant PCa	9.07	45	0.89	No treatment	60.0	0.07	Validation
178370	59	5.14	No	Normal	1	5	BPH		Insignificant PCa	7.78	59	1.08	No treatment	N/A	N/A	Validation
178372	65	5.42	No	Normal	1	5	BPH		Insignificant PCa	3.28	34	0.77	No treatment	32.0	0.17	Validation
178373	56	3.54	No	Normal	1	3	PCa	3+4	Significant PCa	5.78	30	0.87	No treatment	17.0	0.21	Validation
178374	75	4.04	Yes	Pathological	2	3	BPH		Insignificant PCa	9.87	50	0.83	No treatment	N/A	N/A	Validation
178375	57	3.49	No	Normal	1	3	BPH		Insignificant PCa	10.33	30	0.78	No treatment	86.0	0.04	Validation
178376	73	6.96	Yes	Normal	2	1	PCa	3+4	Significant PCa	11.54	30	0.83	No treatment	N/A	N/A	Validation
178377	72	4.25	Yes	Normal	2	1	BPH		Insignificant PCa	14.04	37	0.93	No treatment	29.8	0.14	Validation
178378	78	5.08	Yes	Normal	2	1	PCa	3+4	Significant PCa	6.41	48	0.91	No treatment	N/A	N/A	Validation
178379	49	7.40	No	Normal	1	8	BPH		Insignificant PCa	3.71	36	0.97	No treatment	25.84	0.29	Validation
178382	66	5.24	No	Normal	1	5	PCa	6	Insignificant PCa	6.08	41	0.89	No treatment	N/A	N/A	Validation
178383	58	4.19	No	Normal	1	4	BPH		Insignificant PCa	9.90	49	0.73	No treatment	48.0	0.09	Validation
178384	59	9.12	Yes	Normal	2	2	BPH		Insignificant PCa	10.65	30	0.79	No treatment	49.0	0.19	Validation
178385	75	6.8	No	Normal	1	7	BPH		Insignificant PCa	6.47	29	0.88	No treatment	34.0	0.20	Validation
178398	69	4.15	No	Normal	1	4	BPH		Insignificant PCa	15.02	33	1.00	No treatment	59.0	0.07	Validation
178400	66	3.28	No	Normal	1	3	BPH		Insignificant PCa	8.24	36	0.9	No treatment	31.0	0.11	Validation
178402	64	4.97	No	Normal	1	5	BPH		Insignificant PCa	11.63	48	0.8	No treatment	38.0	0.13	Validation
178404	73	4.90	No	Normal	1	5	BPH		Insignificant PCa	12.24	41	0.76	No treatment	44.0	0.11	Validation
178405	72	2.51	No	Normal	1	2	BPH		Insignificant PCa	10.29	34	1.11	No treatment	48.0	0.05	Validation
178406	57	3.11	No	Normal	1	2	BPH		Insignificant PCa	11.10	47	0.79	No treatment	50.0	0.06	Validation
178407	69	8.47	Yes	Normal	2	2	BPH		Insignificant PCa	5.42	66	1.95	No treatment	33.5	0.25	Validation
178413	66	8.35	No	Pathological	1	41	PCa	9 OR 10	Significant PCa	6.23	35	0.75	No treatment	N/A	N/A	Validation
178576	59	6.07	No	Normal	1	6	BPH		Insignificant PCa	6.37	29	0.83	No treatment	52.0	0.12	Validation
178579	58	8.91	Yes	Normal	2	2	PCa	6	Insignificant PCa	1.26	30	0.70	No treatment	100.0	0.09	Validation
178580	72	6.61	No	Normal	1	7	BPH		Insignificant PCa	3.98	38	0.89	No treatment	29.0	0.23	Validation
178581	62	7.91	No	Normal	1	9	BPH		Insignificant PCa	8.59	35	0.90	No treatment	23.0	0.34	Validation
178582	62	5.53	No	Normal	1	5	PCa		Insignificant PCa	11.47	30	0.73	No treatment	21.0	0.26	Validation
178583	64	4.15	No	Normal	1	4	PCa	3+4	Significant PCa	5.94	41	0.81	No treatment	33.64	0.12	Validation
178587	74	11.23	No	Pathological	1	51	PCa	8	Significant PCa	8.73	29	0.79	No treatment	45.0	0.25	Validation
178588	57	2.34	No	Normal	1		BPH		Insignificant PCa	12.12	32	0.83	Received	41.0	0.06	Validation
178595	73	4.66	No	Normal	1	4	PCa	6	Insignificant PCa	21.80	40	1.17	No treatment	33.0	0.14	Validation
178596	57	7.92	Yes	Normal	3	2	BPH		Insignificant PCa	1.05	27	0.77	No treatment	68.0	0.12	Validation
178597	60	3.64	No	Normal	1	3	BPH		Insignificant PCa	9.78	40	0.82	No treatment	36.0	0.10	Validation
178598	58	4.07	Yes	Normal	2	1	PCa	3+4	Significant PCa	3.97	33	0.77	No treatment	26.0	0.16	Validation
178599	68	4.30	Yes	Normal	2	1	BPH		Insignificant PCa	10.37	39	0.94	No treatment	36.0	0.12	Validation
178601	70	5.24	No	Normal	1	5	PIN		Insignificant PCa	2.47	29	0.74	No treatment	38.0	0.14	Validation
178602	69	9.59	Yes	Pathological	4	7	PIN		Insignificant PCa	11.39	33	0.83	No treatment	N/A	N/A	Validation
178603	56	13.35	Yes	Normal	2	2	BPH		Insignificant PCa	9.54	31	1.12	No treatment	N/A	N/A	Validation
178604	63	7.81	No	Normal	1	8	BPH		Insignificant PCa	11.72	28	0.87	No treatment	61.0	0.13	Validation
178605	62	6.91	Yes	Normal	2	1	BPH		Insignificant PCa	7.31	32	0.95	No treatment	29.0	0.24	Validation
178606	71	5.82	No	Normal	1	6	BPH		Insignificant PCa	7.97	49	0.81	No treatment	40.0	0.15	Validation
178607	55	7.57	Yes	Normal	4	2	BPH		Insignificant PCa	16.24	31	0.86	No treatment	38.0	0.20	Validation
178620	56	3.34	No	Normal	1	3	BPH		Insignificant PCa	6.86	44	1.05	No treatment	39.0	0.09	Validation
178632	67	2.61	No	Normal	1	2	PCa	6	Insignificant PCa	7.75	38	0.80	No treatment	36.34	0.07	Validation
178634	56	2.78	No	Normal	1	2	BPH		Insignificant PCa	5.14	31	0.78	No treatment	13.0	0.21	Validation
178643	67	6.08	No	Normal	1	6	BPH		Insignificant PCa	9.09	50	0.87	No treatment	35.0	0.17	Validation
178646	71	3.65	No	Normal	1	3	PCa	3+4	Significant PCa	6.12	36	0.78	No treatment	22.5	0.16	Validation
178664	48	4.60	No	Normal	1	4	BPH		Insignificant PCa	9.75	31	0.95	No treatment	36.0	0.13	Validation
178669	71	10.18	Yes	Normal	2	2	BPH		Insignificant PCa	5.61	32	0.76	No treatment	106.0	0.10	Validation
178674	79	7.53	No	Pathological	1	37	BPH		Insignificant PCa	9.45	63	0.81	No treatment	26.0	0.29	Validation
178755	64	7.99	No	Normal	1	9	BPH		Insignificant PCa	8.55	37	1.23	No treatment	39.0	0.20	Validation
178756	66	5.08	No	Pathological	1	26	BPH		Insignificant PCa	6.10	15	0.79	No treatment	25.0	0.20	Validation
178757	60	3.85	No	Pathological	1	19	BPH		Insignificant PCa	6.67	27	0.81	No treatment	36.0	0.11	Validation
178758	63	13.59	Yes	Normal	2	3	BPH		Insignificant PCa	11.20	48	0.81	No treatment	66.0	0.21	Validation
178759	60	7.74	No	Normal	1	8	BPH		Insignificant PCa	17.05	53	1.02	No treatment	26.0	0.30	Validation
178760	72	4.68	No	Normal	1	4	BPH		Insignificant PCa	10.75	36	0.81	No treatment	31.0	0.15	Validation
178764	55	6.15	No	Normal	1	6	PCa	4+3	Significant PCa	5.30	24	0.75	No treatment	52.0	0.12	Validation
178765	68	3.25	No	Pathological	1	16	PCa	6	Insignificant PCa	9.14	50	1.01	No treatment	N/A	N/A	Validation
178767	71	4.50	No	Pathological	1	23	PCa	3+4	Significant PCa	13.29	39	0.89	No treatment	N/A	N/A	Validation
178768	51	4.00	No	Normal	1	3	PCa	3+4	Significant PCa	9.10	62	0.90	No treatment	N/A	N/A	Validation
178769	56	6.25	No	Normal	1	6	ASAP		Insignificant PCa	9.00	57	0.89	No treatment	32.0	0.20	Validation
178772	67	3.58	No	Pathological	1	17	PCa	3+4	Significant PCa	4.11	43	0.73	No treatment	24.0	0.15	Validation
178774	55	7.06	Yes	Normal	3	1	BPH		Insignificant PCa	10.84	45	0.79	No treatment	58.0	0.12	Validation
* Abbreviations: ASAP, Atypical Small Acinar Proliferation; BPH, Benign Prostatic Hyperplasia; CE-MS, Capillary Electrophoresis coupled to Mass Spectrometry; DRE, Digital Rectal Examination; PCa, Prostate Cancer; PIN, Prostatic Intraepithelial Neoplasia; PSA, Prostatic Specific Antigen
