# Supplementary material for: CE–MS-based urinary biomarkers to distinguish non-significant from significant prostate cancer
Source: Br J Cancer. 2019 May 16;120(12):1120–8. doi: 10.1038/s41416-019-0472-z (PMC6738044; doi:10.1038/s41416-019-0472-z)
Supplement: Supplementary file 2 — Supplementary Table 2 [file 41416_2019_472_MOESM2_ESM.xlsx]

## Sheet: Sup. Table 2
Supplementary Table 2. Shortlist of significant biomarkers, as derived based on statistical analysis between the case group (nSig =98) and control group (nnon-Sig =445).
Peptide identifier	Mass (Da)	CE retention time (min)	Mean Amplitude (Sig. PCa)	Median (Sig. PCa)	Mean Amplitude (Non-Sig. PCa)	Median (Non-Sig. PCa)	Fold regulation (Sig./Non-sig. PCa)	AA Sequence	Protein Symbol	Protein Name
77	826.21	33.75	125.39	99.74	77.36	48.87	1.62	--	--	--
579	931.48	19.98	204.89	149.04	256.40	198.97	0.80	EGRQKESV	PPP1R3A	Protein phosphatase 1 regulatory subunit 3A
4769	1417.64	20.06	747.89	569.33	1053.28	962.98	0.71	pGPpGpKGDQGPpGP	COL17A1	Collagen alpha-1(XVII) chain
5168	1457.67	39.19	206.34	157.35	145.02	80.50	1.42	pSGDAGAPGVQGYpGP	COL9A2	Collagen alpha-2(IX) chain
6543	1619.79	40.37	246.33	182.65	229.55	167.51	1.07	VGPpGPPGpPGPPGPPSAG	COL1A1	Collagen alpha-1(I) chain
7138	1684.79	40.49	268.74	292.08	181.65	159.55	1.48	PDQQPIPTETFQVAD	F5GYX3	Semaphorin-7A, SEMA7A
7573	1728.76	36.62	384.31	345.20	317.95	251.97	1.21	ESVVLEPEAT	X3CL1	Fractalkine
11013	2158.97	33.20	1808.25	1627.55	1401.71	1335.04	1.29	AGpPGEAGKpGEQGVPGDLGApGP	COL1A1	Collagen alpha-1(I) chain
11495	2226.96	33.46	198.80	169.75	138.44	122.91	1.44	GNSGEKGDQGFQGQPGFPGPpGP	COL16A1	Collagen alpha-1(XVI) chain
11713	2256.97	33.66	1220.33	1232.95	833.15	560.52	1.46	PGPPGEKGENGDVGPmGppGPpGP	COL11A1	Collagen alpha-1(XI) chain
13200	2471.16	34.76	444.63	400.00	327.73	286.16	1.36	TGPIGpPGPAGAPGDKGESGpSGPAGPTG	COL1A1	Collagen alpha-1(I) chain
13634	2551.15	34.75	364.76	303.77	280.97	219.55	1.30	GGPpGMTGFPGAAGRTGPpGpSGISGPpG	COL1A2	Collagen alpha-2(I) chain
14815	2756.29	35.2	215.14	178.04	228.89	166.85	0.94	pGYPGQpGQDGKPGYQGIAGTpGVpGSPG	COL21A1	Collagen alpha-1(XXI) chain, COL21A1
15580	2887.35	35.57	177.18	170.51	155.84	135.61	1.14	GpSGpVGpPGLAGERGEQGPpGPTGFQGLPG	COL5A2	Collagen alpha-2(V) chain
15679	2907.35	35.85	132.28	102.47	132.26	101.95	1.00	TGEVGAVGPPGFAGEKGpSGEAGTAGPpGTpGP	COL1A2	Collagen alpha-2(I) chain
17283	3265.44	35.90	440.00	427.85	316.60	277.77	1.39	GPAGQDGVGGDKGEDGDpGQpGPPGPSGEAGPPGpPG	COL11A1	Collagen alpha-1(XI) chain
17505	3318.52	30.97	213.20	213.41	164.20	158.91	1.30	AGRpGEVGPpGPpGPAGEKGSPGADGPAGAPGTpGPQG	COL1A1	Collagen alpha-1(I) chain
17585	3334.56	31.03	209.94	209.76	181.44	178.51	1.16	GDPGKNGDKGHAGLAGARGApGPDGNNGAQGPpGPQG	CO1A2_HUMAN	Collagen alpha-2(I) chain (Alpha-2 type I collagen)
21427	10753.13	19.62	502.86	238.72	2180.17	812.92	0.23	--	--	--
* Abbreviations: AA, amino acid; CE, capillary electrophoresis; Da, Dalton; min, minutes; Non-Sig. PCa, non-signisficant PCa Sig. PCa,significant Pca
‡ Lower case p indicates hydroxyproline
